# Supplementary material for: Unravelling the moons: review of the genera Paratetilla and Cinachyrella in the Indo-Pacific (Demospongiae, Tetractinellida, Tetillidae)
Source: Zookeys. 2018 Oct 22;(791):1–46. doi: 10.3897/zookeys.791.27546 (PMC6209763; doi:10.3897/zookeys.791.27546)
Supplement: XML Treatment for Paratetilla bacca [file zookeys.791.27546-treatment1.xml]

<!DOCTYPE tp:taxon-treatment
  PUBLIC "-//TaxonX//DTD Taxonomic Treatment Publishing DTD v0 20100105//EN" "tax-treatment-NSO.dtd">
<tp:taxon-treatment xmlns:tp="http://www.plazi.org/taxpub"><tp:treatment-meta><kwd-group><label>Taxon classification</label><kwd><named-content xmlns:xlink="http://www.w3.org/1999/xlink" content-type="kingdom">Animalia</named-content></kwd><kwd><named-content xmlns:xlink="http://www.w3.org/1999/xlink" content-type="order">Tetractinellida</named-content></kwd><kwd><named-content xmlns:xlink="http://www.w3.org/1999/xlink" content-type="family">Tetillidae</named-content></kwd></kwd-group><mixed-citation publication-type="journal"><person-group><name><surname>Santodomingo</surname><given-names>Nadiezhda</given-names></name><name><surname>Becking</surname><given-names>Leontine E.</given-names></name></person-group><article-title>Unravelling the moons: review of the genera <italic><tp:taxon-name><tp:taxon-name-part taxon-name-part-type="genus" reg="Paratetilla">Paratetilla</tp:taxon-name-part></tp:taxon-name></italic> and <italic><tp:taxon-name><tp:taxon-name-part taxon-name-part-type="genus" reg="Cinachyrella">Cinachyrella</tp:taxon-name-part></tp:taxon-name></italic> in the Indo-Pacific (<tp:taxon-name><tp:taxon-name-part taxon-name-part-type="class">Demospongiae</tp:taxon-name-part></tp:taxon-name>, <tp:taxon-name><tp:taxon-name-part taxon-name-part-type="order">Tetractinellida</tp:taxon-name-part></tp:taxon-name>, <tp:taxon-name><tp:taxon-name-part taxon-name-part-type="family">Tetillidae</tp:taxon-name-part></tp:taxon-name>)</article-title><source>Zookeys</source><day>22</day><month>10</month><year>2018</year><volume>2018</volume><issue>791</issue><fpage>1</fpage><lpage>46</lpage><pub-id pub-id-type="doi">10.3897/zookeys.791.27546</pub-id></mixed-citation></tp:treatment-meta><tp:nomenclature><tp:taxon-name>
                    <tp:taxon-name-part taxon-name-part-type="genus" reg="Paratetilla">Paratetilla</tp:taxon-name-part>
                    <tp:taxon-name-part taxon-name-part-type="species" reg="bacca">bacca</tp:taxon-name-part>
                  </tp:taxon-name><tp:taxon-authority>(Selenka, 1867)</tp:taxon-authority><xref ref-type="fig" rid="F1">Figs 1</xref><xref ref-type="fig" rid="F2">, 2</xref><tp:nomenclature-citation-list><tp:nomenclature-citation><tp:taxon-name>
                        <tp:taxon-name-part taxon-name-part-type="genus" reg="Stelletta">Stelletta</tp:taxon-name-part>
                        <tp:taxon-name-part taxon-name-part-type="species" reg="bacca">bacca</tp:taxon-name-part>
                      </tp:taxon-name><comment>Selenka, 1867: 569, pl. xxxv, figs 14, 15 (type not found, material from type locality seen).</comment></tp:nomenclature-citation><tp:nomenclature-citation><tp:taxon-name>
                        <tp:taxon-name-part taxon-name-part-type="genus" reg="Tethya">Tethya</tp:taxon-name-part>
                        <tp:taxon-name-part taxon-name-part-type="species" reg="merguiensis">merguiensis</tp:taxon-name-part>
                      </tp:taxon-name><comment>Carter, 1883: 366, pl. xv, figs 6–8; Carter, 1887: 80 (type seen).</comment></tp:nomenclature-citation><tp:nomenclature-citation><tp:taxon-name>
                        <tp:taxon-name-part taxon-name-part-type="genus" reg="Tetilla">Tetilla</tp:taxon-name-part>
                        <tp:taxon-name-part taxon-name-part-type="species" reg="merguiensis">merguiensis</tp:taxon-name-part>
                      </tp:taxon-name><comment>; Sollas, 1888: 14; Topsent, 1897: 441, pl. xviii, fig. 4–5, pl. xxi figs 34.</comment></tp:nomenclature-citation><tp:nomenclature-citation><tp:taxon-name>
                        <tp:taxon-name-part taxon-name-part-type="genus" reg="Tetilla">Tetilla</tp:taxon-name-part>
                        <tp:taxon-name-part taxon-name-part-type="species" reg="ternatensis">ternatensis</tp:taxon-name-part>
                      </tp:taxon-name><comment>Kieschnick, 1896: 527. Thiele, 1900: 39, pl. ii, fig 13; Not <tp:taxon-name><tp:taxon-name-part taxon-name-part-type="genus" reg="Tetilla">Tetilla</tp:taxon-name-part><tp:taxon-name-part taxon-name-part-type="species" reg="ternatensis">ternatensis</tp:taxon-name-part></tp:taxon-name> Lindgren, 1898: 329 pl. 17, fig. 14; pl. 19, Fig. 25 a-e, a’, b’.</comment></tp:nomenclature-citation><tp:nomenclature-citation><tp:taxon-name>
                        <tp:taxon-name-part taxon-name-part-type="genus" reg="Tetilla">Tetilla</tp:taxon-name-part>
                        <tp:taxon-name-part taxon-name-part-type="species" reg="bacca">bacca</tp:taxon-name-part>
                      </tp:taxon-name><comment>; Lindgren, 1897: 485; Lindgren, 1898: 328; Thiele, 1900: 39, pl. ii, fig 13; Kirkpatrick, 1900: 132 (material seen); Lendenfeld, 1903: 19.</comment></tp:nomenclature-citation><tp:nomenclature-citation><tp:taxon-name>
                        <tp:taxon-name-part taxon-name-part-type="genus" reg="Tetilla">Tetilla</tp:taxon-name-part>
                        <tp:taxon-name-part taxon-name-part-type="species" reg="amboinensis">amboinensis</tp:taxon-name-part>
                      </tp:taxon-name><comment>Kieschnick, 1898: 10.</comment></tp:nomenclature-citation><tp:nomenclature-citation><tp:taxon-name>
                        <tp:taxon-name-part taxon-name-part-type="genus" reg="Tetilla">Tetilla</tp:taxon-name-part>
                        <tp:taxon-name-part taxon-name-part-type="species" reg="violacea">violacea</tp:taxon-name-part>
                      </tp:taxon-name><comment>Kieschnick, 1898: 15.</comment></tp:nomenclature-citation><tp:nomenclature-citation><tp:taxon-name>
                        <tp:taxon-name-part taxon-name-part-type="genus" reg="Tetilla">Tetilla</tp:taxon-name-part>
                        <tp:taxon-name-part taxon-name-part-type="species" reg="rubra">rubra</tp:taxon-name-part>
                      </tp:taxon-name><comment>Kieschnick, 1898: 18.</comment></tp:nomenclature-citation><tp:nomenclature-citation><tp:taxon-name>
                        <tp:taxon-name-part taxon-name-part-type="genus" reg="Paratetilla">Paratetilla</tp:taxon-name-part>
                        <tp:taxon-name-part taxon-name-part-type="species" reg="cineriformis">cineriformis</tp:taxon-name-part>
                      </tp:taxon-name><comment>Dendy, 1905: 97, pl. iii, fig. 7 (type seen).</comment></tp:nomenclature-citation><tp:nomenclature-citation><tp:taxon-name>
                        <tp:taxon-name-part taxon-name-part-type="genus" reg="Paratetilla">Paratetilla</tp:taxon-name-part>
                        <tp:taxon-name-part taxon-name-part-type="species" reg="eccentrica">eccentrica</tp:taxon-name-part>
                      </tp:taxon-name><comment>Row, 1911: 306, pl. xxxv, fig. 1, pI. xxxvi, fig. 8 (type seen).</comment></tp:nomenclature-citation><tp:nomenclature-citation><tp:taxon-name>
                        <tp:taxon-name-part taxon-name-part-type="genus" reg="Cinachyra">Cinachyra</tp:taxon-name-part>
                        <tp:taxon-name-part taxon-name-part-type="species" reg="amboinensis">amboinensis</tp:taxon-name-part>
                      </tp:taxon-name><comment>; Hentschel, 1912: 331.</comment></tp:nomenclature-citation><tp:nomenclature-citation><tp:taxon-name>
                        <tp:taxon-name-part taxon-name-part-type="genus" reg="Paratetilla">Paratetilla</tp:taxon-name-part>
                        <tp:taxon-name-part taxon-name-part-type="species" reg="bacca">bacca</tp:taxon-name-part>
                      </tp:taxon-name><comment>; Dendy, 1922: 21 (material seen).</comment></tp:nomenclature-citation><tp:nomenclature-citation><tp:taxon-name>
                        <tp:taxon-name-part taxon-name-part-type="genus" reg="Paratetilla">Paratetilla</tp:taxon-name-part>
                        <tp:taxon-name-part taxon-name-part-type="species" reg="bacca">bacca</tp:taxon-name-part>
                        <tp:taxon-name-part taxon-name-part-type="infraspecific-rank">var.</tp:taxon-name-part>
                        <tp:taxon-name-part taxon-name-part-type="variety" reg="violacea">violacea</tp:taxon-name-part>
                      </tp:taxon-name><comment>; Dendy, 1922: 22, pl. 1, fig. 6 (material seen).</comment></tp:nomenclature-citation><tp:nomenclature-citation><tp:taxon-name>
                        <tp:taxon-name-part taxon-name-part-type="genus" reg="Paratetilla">Paratetilla</tp:taxon-name-part>
                        <tp:taxon-name-part taxon-name-part-type="species" reg="lipotriaena">lipotriaena</tp:taxon-name-part>
                      </tp:taxon-name><comment>de Laubenfels, 1954: 244, text figure no. 168 (type seen).</comment></tp:nomenclature-citation></tp:nomenclature-citation-list></tp:nomenclature><tp:treatment-sec sec-type="material" id="SECID0EH2BG"><title>Material examined.</title><p>Neotype ZMA.POR.13029, Tutuila Island, American Samoa. Holotype of first junior synonym <italic><tp:taxon-name><tp:taxon-name-part taxon-name-part-type="genus" reg="Tethya">Tethya</tp:taxon-name-part><tp:taxon-name-part taxon-name-part-type="species" reg="merguiensis">merguiensis</tp:taxon-name-part></tp:taxon-name></italic> Carter, 1883 (?) <named-content xmlns:xlink="http://www.w3.org/1999/xlink" content-type="dwc:institutional_code" xlink:type="simple">NHMUK</named-content> 1894.11.16.17, Mergui Archipelago, Myanmar. Holotype <named-content xmlns:xlink="http://www.w3.org/1999/xlink" content-type="dwc:institutional_code" xlink:type="simple">NHMUK</named-content> 1954.2.23.106 Gulf of Manaar, Sri Lanka (as <italic><tp:taxon-name><tp:taxon-name-part taxon-name-part-type="genus" reg="Paratetilla">Paratetilla</tp:taxon-name-part><tp:taxon-name-part taxon-name-part-type="species" reg="cineriformis">cineriformis</tp:taxon-name-part></tp:taxon-name></italic> Dendy, 1905). <named-content xmlns:xlink="http://www.w3.org/1999/xlink" content-type="dwc:institutional_code" xlink:type="simple">NHMUK</named-content> unreg. type, Crossland Collection, Red Sea (as <italic><tp:taxon-name><tp:taxon-name-part taxon-name-part-type="genus" reg="Paratetilla">Paratetilla</tp:taxon-name-part><tp:taxon-name-part taxon-name-part-type="species" reg="eccentrica">eccentrica</tp:taxon-name-part></tp:taxon-name></italic> Row, 1911). <named-content xmlns:xlink="http://www.w3.org/1999/xlink" content-type="dwc:institutional_code" xlink:type="simple">NHMUK</named-content> 1898.12.20.19, Flying Cove Fish, Christmas Islands (as <italic><tp:taxon-name><tp:taxon-name-part taxon-name-part-type="genus" reg="Tetilla">Tetilla</tp:taxon-name-part><tp:taxon-name-part taxon-name-part-type="species" reg="bacca">bacca</tp:taxon-name-part></tp:taxon-name></italic>=<italic><tp:taxon-name><tp:taxon-name-part taxon-name-part-type="genus" reg="Paratetilla">Paratetilla</tp:taxon-name-part><tp:taxon-name-part taxon-name-part-type="species" reg="merguiensis">merguiensis</tp:taxon-name-part></tp:taxon-name></italic> Kirkpatrick, 1900). <named-content xmlns:xlink="http://www.w3.org/1999/xlink" content-type="dwc:institutional_code" xlink:type="simple">NHMUK</named-content> 1921.11.7.10, Sealark Sponges, Indian Ocean (as <tp:taxon-name><tp:taxon-name-part taxon-name-part-type="genus" reg="Paratetilla">Paratetilla</tp:taxon-name-part><tp:taxon-name-part taxon-name-part-type="species" reg="bacca">bacca</tp:taxon-name-part><tp:taxon-name-part taxon-name-part-type="infraspecific-rank">var.</tp:taxon-name-part><tp:taxon-name-part taxon-name-part-type="variety" reg="violacea">violacea</tp:taxon-name-part></tp:taxon-name>). Holotype USNM 23049, East part of Lagoon, Ponape, Caroline Islands, 1 Aug 1949 (as <italic><tp:taxon-name><tp:taxon-name-part taxon-name-part-type="genus" reg="Paratetilla">Paratetilla</tp:taxon-name-part><tp:taxon-name-part taxon-name-part-type="species" reg="lipotriaena">lipotriaena</tp:taxon-name-part></tp:taxon-name></italic> de Laubenfels, 1954). <bold>INDONESIA</bold>. Bali, <italic>Bali reef</italic>, <named-content xmlns:xlink="http://www.w3.org/1999/xlink" content-type="dwc:institutional_code" xlink:type="simple">RMNH</named-content>.POR.1732; East Kalimantan, <italic>Berau reef</italic>, <named-content xmlns:xlink="http://www.w3.org/1999/xlink" content-type="dwc:institutional_code" xlink:type="simple">RMNH</named-content>.POR.11281, <named-content xmlns:xlink="http://www.w3.org/1999/xlink" content-type="dwc:institutional_code" xlink:type="simple">RMNH</named-content>.POR.11282, <named-content xmlns:xlink="http://www.w3.org/1999/xlink" content-type="dwc:institutional_code" xlink:type="simple">RMNH</named-content>.POR.11283; <italic>Kakaban Lake</italic>, <named-content xmlns:xlink="http://www.w3.org/1999/xlink" content-type="dwc:institutional_code" xlink:type="simple">RMNH</named-content>.POR.11289, <named-content xmlns:xlink="http://www.w3.org/1999/xlink" content-type="dwc:institutional_code" xlink:type="simple">RMNH</named-content>.POR.11290, <named-content xmlns:xlink="http://www.w3.org/1999/xlink" content-type="dwc:institutional_code" xlink:type="simple">RMNH</named-content>.POR.11291, <named-content xmlns:xlink="http://www.w3.org/1999/xlink" content-type="dwc:institutional_code" xlink:type="simple">RMNH</named-content>.POR.11292, <italic>Haji Buang Lake</italic>, <named-content xmlns:xlink="http://www.w3.org/1999/xlink" content-type="dwc:institutional_code" xlink:type="simple">RMNH</named-content>.POR.11284, <named-content xmlns:xlink="http://www.w3.org/1999/xlink" content-type="dwc:institutional_code" xlink:type="simple">RMNH</named-content>.POR.11287, <named-content xmlns:xlink="http://www.w3.org/1999/xlink" content-type="dwc:institutional_code" xlink:type="simple">RMNH</named-content>.POR.11288, <named-content xmlns:xlink="http://www.w3.org/1999/xlink" content-type="dwc:institutional_code" xlink:type="simple">RMNH</named-content>.POR.11285, <named-content xmlns:xlink="http://www.w3.org/1999/xlink" content-type="dwc:institutional_code" xlink:type="simple">RMNH</named-content>.POR.11286, <named-content xmlns:xlink="http://www.w3.org/1999/xlink" content-type="dwc:institutional_code" xlink:type="simple">RMNH</named-content>.POR.3515. Sulawesi, <italic>Bunaken reef</italic>, <named-content xmlns:xlink="http://www.w3.org/1999/xlink" content-type="dwc:institutional_code" xlink:type="simple">RMNH</named-content>.POR.3100, <named-content xmlns:xlink="http://www.w3.org/1999/xlink" content-type="dwc:institutional_code" xlink:type="simple">RMNH</named-content>.POR.3106, <named-content xmlns:xlink="http://www.w3.org/1999/xlink" content-type="dwc:institutional_code" xlink:type="simple">RMNH</named-content>.POR.3115; <italic>Bunaken mangrove</italic>, <named-content xmlns:xlink="http://www.w3.org/1999/xlink" content-type="dwc:institutional_code" xlink:type="simple">RMNH</named-content>.POR.2819; <italic>Spermonde Archipelago</italic>, ZMA.POR.13221. <tp:taxon-name><tp:taxon-name-part taxon-name-part-type="genus" reg="Ternate">Ternate</tp:taxon-name-part></tp:taxon-name>, <italic>Ternate reef</italic>, <named-content xmlns:xlink="http://www.w3.org/1999/xlink" content-type="dwc:institutional_code" xlink:type="simple">RMNH</named-content>.POR.5344, <named-content xmlns:xlink="http://www.w3.org/1999/xlink" content-type="dwc:institutional_code" xlink:type="simple">RMNH</named-content>.POR.5467. West Papua, <italic>Wallace Lake</italic>, <named-content xmlns:xlink="http://www.w3.org/1999/xlink" content-type="dwc:institutional_code" xlink:type="simple">RMNH</named-content>.POR.11293, <named-content xmlns:xlink="http://www.w3.org/1999/xlink" content-type="dwc:institutional_code" xlink:type="simple">RMNH</named-content>.POR.11294, <named-content xmlns:xlink="http://www.w3.org/1999/xlink" content-type="dwc:institutional_code" xlink:type="simple">RMNH</named-content>.POR.11295; <italic>Outside Wallace Lake</italic>, <named-content xmlns:xlink="http://www.w3.org/1999/xlink" content-type="dwc:institutional_code" xlink:type="simple">RMNH</named-content>.POR.11296, <named-content xmlns:xlink="http://www.w3.org/1999/xlink" content-type="dwc:institutional_code" xlink:type="simple">RMNH</named-content>.POR.11297, <named-content xmlns:xlink="http://www.w3.org/1999/xlink" content-type="dwc:institutional_code" xlink:type="simple">RMNH</named-content>.POR.11298; <italic>Ctenophore Lake</italic>, <named-content xmlns:xlink="http://www.w3.org/1999/xlink" content-type="dwc:institutional_code" xlink:type="simple">RMNH</named-content>.POR.11302; <italic>Gam Mangrove</italic>, <named-content xmlns:xlink="http://www.w3.org/1999/xlink" content-type="dwc:institutional_code" xlink:type="simple">RMNH</named-content>.POR.11299, <named-content xmlns:xlink="http://www.w3.org/1999/xlink" content-type="dwc:institutional_code" xlink:type="simple">RMNH</named-content>.POR.11300, <named-content xmlns:xlink="http://www.w3.org/1999/xlink" content-type="dwc:institutional_code" xlink:type="simple">RMNH</named-content>.POR.11301; <italic>Outside Ctenophore Lake</italic>, <named-content xmlns:xlink="http://www.w3.org/1999/xlink" content-type="dwc:institutional_code" xlink:type="simple">RMNH</named-content>.POR.11303; <italic>Big Caulerpa Lake</italic>, <named-content xmlns:xlink="http://www.w3.org/1999/xlink" content-type="dwc:institutional_code" xlink:type="simple">RMNH</named-content>.POR.11304; <italic>Gam Island</italic>, <named-content xmlns:xlink="http://www.w3.org/1999/xlink" content-type="dwc:institutional_code" xlink:type="simple">RMNH</named-content>.POR.11305, <named-content xmlns:xlink="http://www.w3.org/1999/xlink" content-type="dwc:institutional_code" xlink:type="simple">RMNH</named-content>.POR.11306, <named-content xmlns:xlink="http://www.w3.org/1999/xlink" content-type="dwc:institutional_code" xlink:type="simple">RMNH</named-content>.POR.11307.</p><p><bold>Other material</bold>: East Kalimantan, <italic>Makassar Straits</italic>, ZMA.POR.1735, Siboga Expedition, St. 81. Singapore, <named-content xmlns:xlink="http://www.w3.org/1999/xlink" content-type="dwc:institutional_code" xlink:type="simple">RMNH</named-content>.POR.2506, <named-content xmlns:xlink="http://www.w3.org/1999/xlink" content-type="dwc:institutional_code" xlink:type="simple">RMNH</named-content>.POR.2512. Western Indian Ocean, ZMA.POR.20673.</p></tp:treatment-sec><tp:treatment-sec sec-type="description" id="SECID0EVEAI"><title>Description.</title><p><bold><italic>External morphology.</italic></bold> Globular sponges, size between 1 and 5 cm in diameter. Surface hispid due to the projecting spicules, covered by numerous porocalices (Figure <xref ref-type="fig" rid="F1">1A, B</xref>). Porocalices are bowl-shape, with oval to circular apertures, up to 5 mm in diameter and 7 mm deep, numerous, scattered uniformly over the surface of the sponge; in preserved material, some porocalices are closed and only a narrow aperture is visible giving to the sponge a rough appearance. External color generally brown when alive, which turns dark brown in ethanol, choanosome light brown, and <!--PageBreak--><!--PageBreak-->has a ‘dried out’ appearance (Figure <xref ref-type="fig" rid="F1">1B</xref>). Numerous small dark brown granules in the tissue (Figure <xref ref-type="fig" rid="F1">1E, F</xref>). Consistency compact.</p><fig id="F1" position="float" orientation="portrait"><label>Figure 1.</label><caption><p><italic><tp:taxon-name><tp:taxon-name-part taxon-name-part-type="genus" reg="Paratetilla">Paratetilla</tp:taxon-name-part><tp:taxon-name-part taxon-name-part-type="species" reg="bacca">bacca</tp:taxon-name-part></tp:taxon-name></italic>. <bold>A,B, G-M</bold><named-content xmlns:xlink="http://www.w3.org/1999/xlink" content-type="dwc:institutional_code" xlink:type="simple">RMNH</named-content>.POR.11292, Kakaban Lake, Indonesia (left side). <bold>C–F</bold> neotype material of <italic><tp:taxon-name><tp:taxon-name-part taxon-name-part-type="genus" reg="Paratetilla">Paratetilla</tp:taxon-name-part><tp:taxon-name-part taxon-name-part-type="species" reg="bacca">bacca</tp:taxon-name-part></tp:taxon-name></italic>, ZMA.POR.13029, Tutuila Island, American Samoa (right side). <bold>A</bold><italic>in situ</italic> photograph <bold>B</bold> preserved specimen showing the porocalices (scale bar 1 cm) <bold>C</bold> skeleton showing oxeas, calthrops and triaenes <bold>D</bold> skeleton, showing anatriaenes, protriaenes and oxeas <bold>E</bold> skeleton showing detail of the ‘calthrop’ zone <bold>F</bold> sigmaspires <bold>G</bold> oxea, detail <bold>H, I</bold> anatriaene, cladus and rhabd end, <bold>J</bold> thin microxea, <bold>K</bold> thin microxea, detail <bold>L</bold> calthrops <bold>M</bold> sigmaspires. Scale bars: 200 μm (<bold>A–C</bold>); 40 μm (<bold>D, G–I</bold>); 200 μm (<bold>E</bold>); 20 μm (<bold>F</bold>); 50 μm (<bold>J</bold>); 10 μm (<bold>K, M</bold>); 100 μm (<bold>L</bold>).</p></caption><graphic xmlns:xlink="http://www.w3.org/1999/xlink" xlink:href="zookeys-791-001-g001.jpg" position="float" orientation="portrait" xlink:type="simple" id="oo_236376.jpg"/></fig><p><bold>Skeleton.</bold> No cortex. Choanosomal skeleton composed by bundles of oxeas and triaenes radiating from a central core, ⅕–⅓ of the diameter of the sponge.</p><p><bold>Megascleres.</bold> The material from Indonesia and the type of <italic><tp:taxon-name><tp:taxon-name-part taxon-name-part-type="genus" reg="Paratetilla">P.</tp:taxon-name-part><tp:taxon-name-part taxon-name-part-type="species" reg="merguiensis">merguiensis</tp:taxon-name-part></tp:taxon-name></italic> have oxeas 850–3085.3–4500 mm × 5–41.5–65 mm (Table <xref ref-type="table" rid="T4">4</xref>, Figure <xref ref-type="fig" rid="F1">1E, D, G</xref>). Anatriaenes always present, very abundant, cladi stout, slightly flattened, 20–62.6–100 mm × 12.5–48.3–75 mm, long rhabd up to 6000 × 20 mm, tapering to dimensions much less than 1mm (Figure <xref ref-type="fig" rid="F1">1H, I</xref>). Protriaenes scarce in some specimens and absent in the type specimen; when present, they exhibit two different shapes, the first one with stouter and smaller cladi, the second one with thinner and larger cladi (27.5–53.9–100 mm × 37.5–107.4–200 mm × 2.5–6.5–12.5 mm), rhabd up to 5850 × 15 mm, tapering to dimensions of &lt; 1 mm. Calthrop-like short shafted triaenes, three types are distinguished with a wide range of sizes, from which measurements are shown as a general summary (Table <xref ref-type="table" rid="T4">4</xref>). In the first type, four rays can be recognized (Figure <xref ref-type="fig" rid="F1">1L</xref>), three of them large, up to 400–600 mm, and a short one up to 100 mm long, usually pointing down to the centre of the body; the second one with three rays, almost the same length up to 400 mm; and the third one with three rays as well, two of them in an angle of 180° and the other one perpendicular, 50–100 mm. The calthrops are located immediately below the surface, constituting more or less a homogeneous layer.</p><table-wrap id="T4" position="float" orientation="portrait"><label>Table 4.</label><caption><p>Spicule measurements of six specimens of <italic><tp:taxon-name><tp:taxon-name-part taxon-name-part-type="genus" reg="Paratetilla">Paratetilla</tp:taxon-name-part><tp:taxon-name-part taxon-name-part-type="species" reg="bacca">bacca</tp:taxon-name-part></tp:taxon-name></italic> and five specimens of <italic><tp:taxon-name><tp:taxon-name-part taxon-name-part-type="genus" reg="Paratetilla">P.</tp:taxon-name-part><tp:taxon-name-part taxon-name-part-type="species" reg="arcifera">arcifera</tp:taxon-name-part></tp:taxon-name></italic> from different regions (n = 10 per spicule type and dimension with minimum-<bold>mean</bold>-maximum). Asterisk (*) indicate that rhabds of spicules were broken and no measurement was possible.</p></caption><table id="TID0EVIAG" rules="all"><tbody><tr><th rowspan="2" colspan="2">Measurements</th><th rowspan="1" colspan="6">
                            <italic><tp:taxon-name>
                                <tp:taxon-name-part taxon-name-part-type="genus" reg="Paratetilla">Paratetilla</tp:taxon-name-part>
                                <tp:taxon-name-part taxon-name-part-type="species" reg="bacca">bacca</tp:taxon-name-part>
                              </tp:taxon-name></italic>
                          </th><th rowspan="1" colspan="5">
                            <italic><tp:taxon-name>
                                <tp:taxon-name-part taxon-name-part-type="genus" reg="Paratetilla">Paratetilla</tp:taxon-name-part>
                                <tp:taxon-name-part taxon-name-part-type="species" reg="arcifera">arcifera</tp:taxon-name-part>
                              </tp:taxon-name></italic>
                          </th></tr><tr><th rowspan="1" colspan="1">NHMUK94. 11.16.17/16</th><th rowspan="1" colspan="1"><named-content xmlns:xlink="http://www.w3.org/1999/xlink" content-type="dwc:institutional_code" xlink:type="simple">RMNH</named-content>.POR.11292</th><th rowspan="1" colspan="1"><named-content xmlns:xlink="http://www.w3.org/1999/xlink" content-type="dwc:institutional_code" xlink:type="simple">RMNH</named-content>.POR.11287</th><th rowspan="1" colspan="1"><named-content xmlns:xlink="http://www.w3.org/1999/xlink" content-type="dwc:institutional_code" xlink:type="simple">RMNH</named-content>.POR.11281</th><th rowspan="1" colspan="1"><named-content xmlns:xlink="http://www.w3.org/1999/xlink" content-type="dwc:institutional_code" xlink:type="simple">RMNH</named-content>.POR.11301</th><th rowspan="1" colspan="1"><named-content xmlns:xlink="http://www.w3.org/1999/xlink" content-type="dwc:institutional_code" xlink:type="simple">RMNH</named-content>.POR.5344</th><th rowspan="1" colspan="1">USNM21278 (Holotype)</th><th rowspan="1" colspan="1"><named-content xmlns:xlink="http://www.w3.org/1999/xlink" content-type="dwc:institutional_code" xlink:type="simple">RMNH</named-content>.POR.11266</th><th rowspan="1" colspan="1"><named-content xmlns:xlink="http://www.w3.org/1999/xlink" content-type="dwc:institutional_code" xlink:type="simple">RMNH</named-content>.POR.11273</th><th rowspan="1" colspan="1"><named-content xmlns:xlink="http://www.w3.org/1999/xlink" content-type="dwc:institutional_code" xlink:type="simple">RMNH</named-content>.POR.11310</th><th rowspan="1" colspan="1"><named-content xmlns:xlink="http://www.w3.org/1999/xlink" content-type="dwc:institutional_code" xlink:type="simple">RMNH</named-content>.POR.3114</th></tr><tr><td rowspan="1" colspan="2">
                            <bold>Locality</bold>
                          </td><td rowspan="1" colspan="1">Mergui Archipelago</td><td rowspan="1" colspan="1">Kakaban Lake</td><td rowspan="1" colspan="1">Haji Buang Lake</td><td rowspan="1" colspan="1">Berau</td><td rowspan="1" colspan="1">Raja Ampat</td><td rowspan="1" colspan="1">Ternate</td><td rowspan="1" colspan="1">Philippines</td><td rowspan="1" colspan="1">Berau</td><td rowspan="1" colspan="1">Berau</td><td rowspan="1" colspan="1">Ternate</td><td rowspan="1" colspan="1">Manado</td></tr><tr><td rowspan="1" colspan="2">
                            <bold>Habitat</bold>
                          </td><td rowspan="1" colspan="1">Reef</td><td rowspan="1" colspan="1">Marine Lake</td><td rowspan="1" colspan="1">Marine Lake</td><td rowspan="1" colspan="1">Reef</td><td rowspan="1" colspan="1">Mangrove</td><td rowspan="1" colspan="1">Reef</td><td rowspan="1" colspan="1">Reef</td><td rowspan="1" colspan="1">Reef</td><td rowspan="1" colspan="1">Reef</td><td rowspan="1" colspan="1">Reef</td><td rowspan="1" colspan="1">Reef</td></tr><tr><td rowspan="2" colspan="1">
                            <bold>Oxeas</bold>
                          </td><td rowspan="1" colspan="1">Length</td><td rowspan="1" colspan="1">3114.36–<bold>3114.6</bold>–3115</td><td rowspan="1" colspan="1">850–<bold>2340.8</bold>–3150</td><td rowspan="1" colspan="1">1000–2922–3850</td><td rowspan="1" colspan="1">2520–<bold>3324.6</bold>–3850</td><td rowspan="1" colspan="1">3100–3270–3500</td><td rowspan="1" colspan="1">1250–3540–4500</td><td rowspan="1" colspan="1">1650–2435–3125</td><td rowspan="1" colspan="1">1650–3093–4500</td><td rowspan="1" colspan="1">1600–3041–4175</td><td rowspan="1" colspan="1">840–1996–3100</td><td rowspan="1" colspan="1">3100–3600–4000</td></tr><tr><td rowspan="1" colspan="1">Width</td><td rowspan="1" colspan="1">40.8–<bold>42.5</bold>–51</td><td rowspan="1" colspan="1">5–<bold>29.9</bold>–40</td><td rowspan="1" colspan="1">12.5–36–50</td><td rowspan="1" colspan="1">30–<bold>48.8</bold>–60</td><td rowspan="1" colspan="1">30–42–55</td><td rowspan="1" colspan="1">25–49.6–65</td><td rowspan="1" colspan="1">20–39.5–65</td><td rowspan="1" colspan="1">25–42.2–55</td><td rowspan="1" colspan="1">20–33.7–50</td><td rowspan="1" colspan="1">10–25.4–50</td><td rowspan="1" colspan="1">27.5–43–52.5</td></tr><tr><td rowspan="5" colspan="1">
                            <bold>Anatriaenes</bold>
                          </td><td rowspan="1" colspan="1">Rhabd length</td><td rowspan="1" colspan="1">*</td><td rowspan="1" colspan="1">3000–<bold>3677.8</bold>–4600</td><td rowspan="1" colspan="1">3900–4741.7–5300</td><td rowspan="1" colspan="1">4250–<bold>5057.1</bold>–6000</td><td rowspan="1" colspan="1">*</td><td rowspan="1" colspan="1">*</td><td rowspan="1" colspan="1">*</td><td rowspan="1" colspan="1">*</td><td rowspan="1" colspan="1">*</td><td rowspan="1" colspan="1">*</td><td rowspan="1" colspan="1">*</td></tr><tr><td rowspan="1" colspan="1">Rhabd width</td><td rowspan="1" colspan="1">15–<bold>16</bold>–20</td><td rowspan="1" colspan="1">5–<bold>12.9</bold>–20</td><td rowspan="1" colspan="1">12.5–<bold>14.8</bold>–17.5</td><td rowspan="1" colspan="1">7.5–<bold>10.7</bold>–15</td><td rowspan="1" colspan="1">7.5–11.3–15</td><td rowspan="1" colspan="1">5–7.5–10</td><td rowspan="1" colspan="1">*</td><td rowspan="1" colspan="1">*</td><td rowspan="1" colspan="1">*</td><td rowspan="1" colspan="1">5–5.7–7.5</td><td rowspan="1" colspan="1">5–6.3–7.5</td></tr><tr><td rowspan="1" colspan="1">Cladi total</td><td rowspan="1" colspan="1">20–<bold>27.9</bold>–40</td><td rowspan="1" colspan="1">37.5–<bold>58.7</bold>–75</td><td rowspan="1" colspan="1">80–<bold>91.5</bold>–100</td><td rowspan="1" colspan="1">40–73.6–90</td><td rowspan="1" colspan="1">60–74.5–80</td><td rowspan="1" colspan="1">22.5–49.5–75</td><td rowspan="1" colspan="1">40–68–80</td><td rowspan="1" colspan="1">60–65.6–80</td><td rowspan="1" colspan="1">22.5–39.8–60</td><td rowspan="1" colspan="1">40–48.2–50</td><td rowspan="1" colspan="1">50–65–75</td></tr><tr><td rowspan="1" colspan="1">Cladi length</td><td rowspan="1" colspan="1">40.8–<bold>52</bold>–71.4</td><td rowspan="1" colspan="1">25–<bold>44.4</bold>–65</td><td rowspan="1" colspan="1">50–<bold>63.9</bold>–75</td><td rowspan="1" colspan="1">20–40.5–50</td><td rowspan="1" colspan="1">40–57.3–75</td><td rowspan="1" colspan="1">12.5–31.8–50</td><td rowspan="1" colspan="1">25–39.4–45</td><td rowspan="1" colspan="1">30–38.7–47.5</td><td rowspan="1" colspan="1">10–21.3–30</td><td rowspan="1" colspan="1">15–20.9–25</td><td rowspan="1" colspan="1">35–40.6–50</td></tr><tr><td rowspan="1" colspan="1">Cladi width</td><td rowspan="1" colspan="1">10–<bold>12</bold>–15</td><td rowspan="1" colspan="1">7.5–<bold>12.1</bold>–20</td><td rowspan="1" colspan="1">7.5–<bold>10.9</bold>–15</td><td rowspan="1" colspan="1">7.5–10.7–15</td><td rowspan="1" colspan="1">7.5–9.5–10</td><td rowspan="1" colspan="1">5–7-7.5</td><td rowspan="1" colspan="1">5–8.2–10</td><td rowspan="1" colspan="1">5–6.6–10</td><td rowspan="1" colspan="1">2.5–5-7.5</td><td rowspan="1" colspan="1">5–5-5</td><td rowspan="1" colspan="1">5–6.3–7.5</td></tr><tr><td rowspan="5" colspan="1">
                            <bold>Protriaenes</bold>
                          </td><td rowspan="1" colspan="1">Rhabd length</td><td rowspan="1" colspan="1">*</td><td rowspan="1" colspan="1">3900–<bold>3900</bold>–3900</td><td rowspan="1" colspan="1">3000–<bold>4434.6</bold>–5850</td><td rowspan="1" colspan="1">3100–3800–4500</td><td rowspan="1" colspan="1">*</td><td rowspan="1" colspan="1">*</td><td rowspan="1" colspan="1">*</td><td rowspan="1" colspan="1">*</td><td rowspan="1" colspan="1">*</td><td rowspan="1" colspan="1">*</td><td rowspan="1" colspan="1">*</td></tr><tr><td rowspan="1" colspan="1">Rhabd width</td><td rowspan="1" colspan="1">*</td><td rowspan="1" colspan="1">7.5–<bold>10</bold>–12.5</td><td rowspan="1" colspan="1">10–<bold>13.3</bold>–17.5</td><td rowspan="1" colspan="1">5–8.6–15</td><td rowspan="1" colspan="1">2.5–4.8–5</td><td rowspan="1" colspan="1">5–5-5</td><td rowspan="1" colspan="1">*</td><td rowspan="1" colspan="1">*</td><td rowspan="1" colspan="1">*</td><td rowspan="1" colspan="1">*</td><td rowspan="1" colspan="1">5–6-7.5</td></tr><tr><td rowspan="1" colspan="1">Cladi total</td><td rowspan="1" colspan="1">*</td><td rowspan="1" colspan="1">27.5–<bold>46.9</bold>–70</td><td rowspan="1" colspan="1">40–<bold>70.7</bold>–100</td><td rowspan="1" colspan="1">50–67.9–100</td><td rowspan="1" colspan="1">30–54–70</td><td rowspan="1" colspan="1">30–30–30</td><td rowspan="1" colspan="1">*</td><td rowspan="1" colspan="1">30–38.3–40</td><td rowspan="1" colspan="1">40–40–40</td><td rowspan="1" colspan="1">*</td><td rowspan="1" colspan="1">30–42.8–50</td></tr><tr><td rowspan="1" colspan="1">Cladi length</td><td rowspan="1" colspan="1">*</td><td rowspan="1" colspan="1">47.5–<bold>84.4</bold>–100</td><td rowspan="1" colspan="1">85–<bold>140.5</bold>–185</td><td rowspan="1" colspan="1">110–141.4–200</td><td rowspan="1" colspan="1">50–133–170</td><td rowspan="1" colspan="1">37.5–37.5–37.5</td><td rowspan="1" colspan="1">*</td><td rowspan="1" colspan="1">50–61.7–70</td><td rowspan="1" colspan="1">75–75–75</td><td rowspan="1" colspan="1">*</td><td rowspan="1" colspan="1">25–40.3–60</td></tr><tr><td rowspan="1" colspan="1">Cladi width</td><td rowspan="1" colspan="1">*</td><td rowspan="1" colspan="1">5–<bold>7.5</bold>–10</td><td rowspan="1" colspan="1">7.5–<bold>9.5</bold>–12.5</td><td rowspan="1" colspan="1">5–7.9–10</td><td rowspan="1" colspan="1">2.5–2.5–2.5</td><td rowspan="1" colspan="1">5–5-5</td><td rowspan="1" colspan="1">*</td><td rowspan="1" colspan="1">2.5–5.4–7.5</td><td rowspan="1" colspan="1">5–5-5</td><td rowspan="1" colspan="1">*</td><td rowspan="1" colspan="1">2.5–4.3–5</td></tr><tr><td rowspan="4" colspan="1">
                            <bold>Calthrops</bold>
                          </td><td rowspan="1" colspan="1">C1</td><td rowspan="1" colspan="1">42.5–<bold>168.1</bold>–255</td><td rowspan="1" colspan="1">110–<bold>266</bold>–475</td><td rowspan="1" colspan="1">270–<bold>369.8</bold>–510</td><td rowspan="1" colspan="1">140–296.7–360</td><td rowspan="1" colspan="1">220–301–350</td><td rowspan="1" colspan="1">250–375.7–600</td><td rowspan="1" colspan="1">320–362.5–430</td><td rowspan="1" colspan="1">150–253.9–375</td><td rowspan="1" colspan="1">110–154–220</td><td rowspan="1" colspan="1">150–192.5–250</td><td rowspan="1" colspan="1">120–179–220</td></tr><tr><td rowspan="1" colspan="1">C2</td><td rowspan="1" colspan="1">22.5–<bold>92.9</bold>–183.6</td><td rowspan="1" colspan="1">90–<bold>225</bold>–325</td><td rowspan="1" colspan="1">220–<bold>346.4</bold>–460</td><td rowspan="1" colspan="1">140–281–350</td><td rowspan="1" colspan="1">210–284–350</td><td rowspan="1" colspan="1">240–291.4–350</td><td rowspan="1" colspan="1">230–287.5–320</td><td rowspan="1" colspan="1">75–239.4–390</td><td rowspan="1" colspan="1">90–134.4–160</td><td rowspan="1" colspan="1">70–125–230</td><td rowspan="1" colspan="1">90–129–200</td></tr><tr><td rowspan="1" colspan="1">C3</td><td rowspan="1" colspan="1">20–<bold>106</bold>–234.6</td><td rowspan="1" colspan="1">40–<bold>203.7</bold>–325</td><td rowspan="1" colspan="1">50–<bold>292.5</bold>–400</td><td rowspan="1" colspan="1">25–218.7–345</td><td rowspan="1" colspan="1">180–254–310</td><td rowspan="1" colspan="1">200–272.9–350</td><td rowspan="1" colspan="1">120–195–300</td><td rowspan="1" colspan="1">140–245.5–355</td><td rowspan="1" colspan="1">60–110–150</td><td rowspan="1" colspan="1">50–93.3–160</td><td rowspan="1" colspan="1">90–129–200</td></tr><tr><td rowspan="1" colspan="1">Width</td><td rowspan="1" colspan="1">3.5–<bold>12.2</bold>–20.4</td><td rowspan="1" colspan="1">7.5–<bold>18.3</bold>–35</td><td rowspan="1" colspan="1">15–<bold>31.7</bold>–45</td><td rowspan="1" colspan="1">10–18.3–27.5</td><td rowspan="1" colspan="1">10–14.5–17.5</td><td rowspan="1" colspan="1">17.5–20.4–25</td><td rowspan="1" colspan="1">15–18.8–22.5</td><td rowspan="1" colspan="1">10–18.3–25</td><td rowspan="1" colspan="1">10–12.5–15</td><td rowspan="1" colspan="1">10–13.8–17.5</td><td rowspan="1" colspan="1">12.5–15–20</td></tr><tr><td rowspan="1" colspan="2">
                            <bold>Microxea</bold>
                          </td><td rowspan="1" colspan="1">173.4–<bold>195.3</bold>–224.4</td><td rowspan="1" colspan="1">105–<bold>136.2</bold>–212.5</td><td rowspan="1" colspan="1">170–<bold>213.6</bold>–250</td><td rowspan="1" colspan="1">250–316.8–385</td><td rowspan="1" colspan="1">210–264–300</td><td rowspan="1" colspan="1">250–323.6–380</td><td rowspan="1" colspan="1">180–308.4–380</td><td rowspan="1" colspan="1">270–323.2–400</td><td rowspan="1" colspan="1">200–342–500</td><td rowspan="1" colspan="1">340–370–410</td><td rowspan="1" colspan="1">250–367–450</td></tr><tr><td rowspan="1" colspan="2">
                            <bold>Sigmaspires</bold>
                          </td><td rowspan="1" colspan="1">12.5–<bold>14.4</bold>–17.5</td><td rowspan="1" colspan="1">10–<bold>13</bold>–17.5</td><td rowspan="1" colspan="1">12.5–<bold>15.4</bold>–25</td><td rowspan="1" colspan="1">12.5–14.2–17.5</td><td rowspan="1" colspan="1">12.5–13.8–15</td><td rowspan="1" colspan="1">12.5–14–17.5</td><td rowspan="1" colspan="1">7.5–12.5–17.5</td><td rowspan="1" colspan="1">12.5–15.4–17.5</td><td rowspan="1" colspan="1">15–16.3–20</td><td rowspan="1" colspan="1">12.5–15.3–17.5</td><td rowspan="1" colspan="1">12.5–14–17.5</td></tr></tbody></table></table-wrap><p><bold>Microscleres.</bold> Thin microxeas are common, 105–241.6–380 mm, ‘hair-like’. Sigmaspires, 10–14.1–25 mm, C-S shape (Figure <xref ref-type="fig" rid="F1">1F, M</xref>).</p></tp:treatment-sec><tp:treatment-sec sec-type="ecology" id="SECID0EOLBI"><title>Ecology.</title><p>Inhabiting all studied environments in Indonesia, including coral reefs, mangroves, and marine lakes. Specimens more common in mangroves and marine lakes, and shallow reef flats where they are usually found on dead coral skeletons or coral rubble, typically ranging in depth from 0–5m. No specimens collected from deeper coral reefs in Indonesia.</p></tp:treatment-sec><tp:treatment-sec sec-type="distribution" id="SECID0ETLBI"><title>Distribution.</title><p><italic><tp:taxon-name><tp:taxon-name-part taxon-name-part-type="genus" reg="Paratetilla">Paratetilla</tp:taxon-name-part><tp:taxon-name-part taxon-name-part-type="species" reg="bacca">bacca</tp:taxon-name-part></tp:taxon-name></italic> has a wide distribution in Indonesia, including Berau, Bunaken, Raja Ampat, <tp:taxon-name><tp:taxon-name-part taxon-name-part-type="genus" reg="Ternate">Ternate</tp:taxon-name-part></tp:taxon-name>, and Java. Previous Indonesian records are from Spermonde Archipelago (<xref ref-type="bibr" rid="B6">Becking et al. 2006</xref>), Berau (<xref ref-type="bibr" rid="B80">de Voogd et al. 2009</xref>), and Raja Ampat (<xref ref-type="bibr" rid="B7">Becking 2008</xref>). In addition, this species has also been reported from Seychelles Islands (<xref ref-type="bibr" rid="B76">Thomas 1973</xref>), Southwest Madagascar (<xref ref-type="bibr" rid="B77">Vacelet et al. 1976</xref>), Zanzibar (<xref ref-type="bibr" rid="B53">Pulitzer-Finali 1993</xref>), Thailand (<xref ref-type="bibr" rid="B54">Putchakarn 2007</xref>), Singapore (<xref ref-type="bibr" rid="B45">Lim et al. 2008</xref>), Philippines (<xref ref-type="bibr" rid="B48">Longakit et al. 2005</xref>) (Figure <xref ref-type="fig" rid="F2">2</xref>).</p><fig id="F2" position="float" orientation="portrait"><label>Figure 2.</label><caption><p>Distribution of <italic><tp:taxon-name><tp:taxon-name-part taxon-name-part-type="genus" reg="Paratetilla">Paratetilla</tp:taxon-name-part><tp:taxon-name-part taxon-name-part-type="species" reg="bacca">bacca</tp:taxon-name-part></tp:taxon-name></italic>. Red dot: type locality, <italic><tp:taxon-name><tp:taxon-name-part taxon-name-part-type="genus" reg="Stelletta">Stelletta</tp:taxon-name-part><tp:taxon-name-part taxon-name-part-type="species" reg="bacca">bacca</tp:taxon-name-part></tp:taxon-name></italic> Selenka, 1867, American Samoa. Green dots: Indonesian localities where the species was collected recently. Yellow triangles: Records from localities outside Indonesia, Zanzibar, Southwest Madagascar, Seychelles, Thailand, Singapore, Christmas Island, and Philippines. Circled numbers: type localities of synonymized species, <bold>1</bold><italic><tp:taxon-name><tp:taxon-name-part taxon-name-part-type="genus" reg="Tethya">Tethya</tp:taxon-name-part><tp:taxon-name-part taxon-name-part-type="species" reg="merguiensis">merguiensis</tp:taxon-name-part></tp:taxon-name></italic> Carter, 1873, Mergui Archipelago <bold>2</bold><italic><tp:taxon-name><tp:taxon-name-part taxon-name-part-type="genus" reg="Tetilla">Tetilla</tp:taxon-name-part><tp:taxon-name-part taxon-name-part-type="species" reg="ternatensis">ternatensis</tp:taxon-name-part></tp:taxon-name></italic> Kieschnick, 1896, <tp:taxon-name><tp:taxon-name-part taxon-name-part-type="genus" reg="Ternate">Ternate</tp:taxon-name-part></tp:taxon-name> Island <bold>3</bold><italic><tp:taxon-name><tp:taxon-name-part taxon-name-part-type="genus" reg="Tetilla">Tetilla</tp:taxon-name-part><tp:taxon-name-part taxon-name-part-type="species" reg="amboinensis">amboinensis</tp:taxon-name-part></tp:taxon-name></italic> Kieschnick, 1898, Ambon Island <bold>4</bold><italic><tp:taxon-name><tp:taxon-name-part taxon-name-part-type="genus" reg="Tetilla">Tetilla</tp:taxon-name-part><tp:taxon-name-part taxon-name-part-type="species" reg="violacea">violacea</tp:taxon-name-part></tp:taxon-name></italic> Kieschnick, 1898, Ambon Island <bold>5</bold><italic><tp:taxon-name><tp:taxon-name-part taxon-name-part-type="genus" reg="Tetilla">Tetilla</tp:taxon-name-part><tp:taxon-name-part taxon-name-part-type="species" reg="rubra">rubra</tp:taxon-name-part></tp:taxon-name></italic> Kieschnick, 1898, Ambon Island <bold>6</bold><italic><tp:taxon-name><tp:taxon-name-part taxon-name-part-type="genus" reg="Paratetilla">Paratetilla</tp:taxon-name-part><tp:taxon-name-part taxon-name-part-type="species" reg="cineriformis">cineriformis</tp:taxon-name-part></tp:taxon-name></italic> Dendy, 1905, Gulf of Manaar, Sri Lanka. <bold>7</bold><italic><tp:taxon-name><tp:taxon-name-part taxon-name-part-type="genus" reg="Paratetilla">Paratetilla</tp:taxon-name-part><tp:taxon-name-part taxon-name-part-type="species" reg="eccentrica">eccentrica</tp:taxon-name-part></tp:taxon-name></italic> Row, 1911, Tella Tella Kabira, Red Sea <bold>8</bold><italic><tp:taxon-name><tp:taxon-name-part taxon-name-part-type="genus" reg="Paratetilla">Paratetilla</tp:taxon-name-part><tp:taxon-name-part taxon-name-part-type="species" reg="lipotriaena">lipotriaena</tp:taxon-name-part></tp:taxon-name></italic> de Laubenfels, 1954, Matalanim, Eastern Pohnpei, Micronesia.</p></caption><graphic xmlns:xlink="http://www.w3.org/1999/xlink" xlink:href="zookeys-791-001-g002.jpg" position="float" orientation="portrait" xlink:type="simple" id="oo_236377.jpg"/></fig></tp:treatment-sec><tp:treatment-sec sec-type="remarks" id="SECID0EDSBI"><title>Remarks.</title><p>We did not succeed in locating the holotype of <italic><tp:taxon-name><tp:taxon-name-part taxon-name-part-type="genus" reg="Paratetilla">Paratetilla</tp:taxon-name-part><tp:taxon-name-part taxon-name-part-type="species" reg="bacca">bacca</tp:taxon-name-part></tp:taxon-name></italic>, despite concerted effort. At this time, we assume that the type is no longer available. The description by Selenka of the type specimen does not mention the occurrence of any type of sigmaspires. It is a matter of speculation whether <xref ref-type="bibr" rid="B46">Lindgren (1897)</xref> actually examined Selenka’s material to propose Carter’s species <italic><tp:taxon-name><tp:taxon-name-part taxon-name-part-type="genus" reg="Paratetilla">Paratetilla</tp:taxon-name-part><tp:taxon-name-part taxon-name-part-type="species" reg="merguensis">merguensis</tp:taxon-name-part></tp:taxon-name></italic> as a junior synonym to <italic><tp:taxon-name><tp:taxon-name-part taxon-name-part-type="genus" reg="Paratetilla">Paratetilla</tp:taxon-name-part><tp:taxon-name-part taxon-name-part-type="species" reg="bacca">bacca</tp:taxon-name-part></tp:taxon-name></italic>, or whether he based his conclusion merely on the literature. It is possible that sigmaspires may have been overlooked by Selenka in his original description and drawings, yet the arrangement of the megascleres in the skeleton shows a clear similarity with Carter’s species <italic><tp:taxon-name><tp:taxon-name-part taxon-name-part-type="genus" reg="Paratetilla">P.</tp:taxon-name-part><tp:taxon-name-part taxon-name-part-type="species" reg="merguensis">merguensis</tp:taxon-name-part></tp:taxon-name></italic> (Suppl. material 2, Figure S1). In contrast <!--PageBreak-->to Selenka’s description, <xref ref-type="bibr" rid="B16">Carter (1883)</xref> included a complete and detailed account of <italic><tp:taxon-name><tp:taxon-name-part taxon-name-part-type="genus" reg="Paratetilla">P.</tp:taxon-name-part><tp:taxon-name-part taxon-name-part-type="species" reg="merguiensis">merguiensis</tp:taxon-name-part></tp:taxon-name></italic>, which was verified through examination of two slides deposited in the NHM collection (<named-content xmlns:xlink="http://www.w3.org/1999/xlink" content-type="dwc:institutional_code" xlink:type="simple">NHMUK</named-content> 1894.11.16–17); few oxeas are complete in these slides (most broken), therefore limited variation of this character was observed. For most of spicule types enough measurements were possible. Although we did not succeed finding Selenka’s type, we did examine one specimen and its associated slide preparation from Samoa identified as <italic><tp:taxon-name><tp:taxon-name-part taxon-name-part-type="genus" reg="Paratetilla">P.</tp:taxon-name-part><tp:taxon-name-part taxon-name-part-type="species" reg="bacca">bacca</tp:taxon-name-part></tp:taxon-name></italic> (ZMA.POR.13029), which has all the characteristic spicules, including sigmaspires, that are present in our specimens from Indonesia (Figure <xref ref-type="fig" rid="F1">1C-F</xref>). This material is designated here with the status of neotype following the rules of the International Code of Zoological Nomenclature, article 75. Therefore, we conclude that <italic><tp:taxon-name><tp:taxon-name-part taxon-name-part-type="genus" reg="Paratetilla">P.</tp:taxon-name-part><tp:taxon-name-part taxon-name-part-type="species" reg="bacca">bacca</tp:taxon-name-part></tp:taxon-name></italic> is a valid species, and subsequent species should be designed as junior synonyms. In all of our <italic><tp:taxon-name><tp:taxon-name-part taxon-name-part-type="genus" reg="Paratetilla">Paratetilla</tp:taxon-name-part></tp:taxon-name></italic> samples, we have furthermore not encountered one specimen without sigmaspires. Here, we show the measurements of the holotype of <italic><tp:taxon-name><tp:taxon-name-part taxon-name-part-type="genus" reg="Paratetilla">P.</tp:taxon-name-part><tp:taxon-name-part taxon-name-part-type="species" reg="merguiensis">merguiensis</tp:taxon-name-part></tp:taxon-name></italic>, as well as specimens from different localities in Indonesia (Table <xref ref-type="table" rid="T4">4</xref>). Although there is a large variation in spicules sizes among the different localities, there was also great intra-specific variation and we did not find any reason to declare the validity of any junior synonym included in this revision. In general, populations from marine lakes (Kakaban and Haji Buang) exhibit smaller spicules in comparison with their reefal counterparts at the same localities (Table <xref ref-type="table" rid="T4">4</xref>). This variation could be a response to different environmental conditions within the marine lakes (<xref ref-type="bibr" rid="B8">Becking et al. 2011</xref>), or a consequence of genetic selection after isolation of these populations about 8000–10000 years ago (<xref ref-type="bibr" rid="B20">Dawson and Hamner 2005</xref>, <xref ref-type="bibr" rid="B9">Becking et al. 2013</xref>, <xref ref-type="bibr" rid="B10">Becking et al. 2016</xref>), or a synergistic effect between environmental and genetic factors.</p><p>According to the WPD (<xref ref-type="bibr" rid="B67">van Soest et al. 2018</xref>), other four valid <italic><tp:taxon-name><tp:taxon-name-part taxon-name-part-type="genus" reg="Paratetilla">Paratetilla</tp:taxon-name-part></tp:taxon-name></italic> species are <italic><tp:taxon-name><tp:taxon-name-part taxon-name-part-type="genus" reg="Paratetilla">P.</tp:taxon-name-part><tp:taxon-name-part taxon-name-part-type="species" reg="amboinensis">amboinensis</tp:taxon-name-part></tp:taxon-name></italic> (Kieschnick, 1898), <italic><tp:taxon-name><tp:taxon-name-part taxon-name-part-type="genus" reg="Paratetilla">P.</tp:taxon-name-part><tp:taxon-name-part taxon-name-part-type="species" reg="lipotriaena">lipotriaena</tp:taxon-name-part></tp:taxon-name></italic> de Laubenfels, 1954, <italic><tp:taxon-name><tp:taxon-name-part taxon-name-part-type="genus" reg="Paratetilla">P.</tp:taxon-name-part><tp:taxon-name-part taxon-name-part-type="species" reg="corrugata">corrugata</tp:taxon-name-part></tp:taxon-name></italic> Dendy, 1922 and <italic><tp:taxon-name><tp:taxon-name-part taxon-name-part-type="genus" reg="Paratetilla">P.</tp:taxon-name-part><tp:taxon-name-part taxon-name-part-type="species" reg="aruensis">aruensis</tp:taxon-name-part></tp:taxon-name></italic> Hentschel, 1912. Based on the description of <italic><tp:taxon-name><tp:taxon-name-part taxon-name-part-type="genus" reg="Paratetilla">P.</tp:taxon-name-part><tp:taxon-name-part taxon-name-part-type="species" reg="amboinensis">amboinensis</tp:taxon-name-part></tp:taxon-name></italic> (Kieschnick, 1898), the shape and skeleton features exhibited by this species fit within the current diagnosis of <italic><tp:taxon-name><tp:taxon-name-part taxon-name-part-type="genus" reg="Paratetilla">P.</tp:taxon-name-part><tp:taxon-name-part taxon-name-part-type="species" reg="bacca">bacca</tp:taxon-name-part></tp:taxon-name></italic>, therefore we recommend that these two species should be synonymized. The species <italic><tp:taxon-name><tp:taxon-name-part taxon-name-part-type="genus" reg="Paratetilla">P.</tp:taxon-name-part><tp:taxon-name-part taxon-name-part-type="species" reg="lipotriaena">lipotriaena</tp:taxon-name-part></tp:taxon-name></italic> was erected by de Laubenfels based on the absence of triaenes. Our examination of the type specimen (USNM 23049) revealed the presence of triaenes and the same characters as <italic><tp:taxon-name><tp:taxon-name-part taxon-name-part-type="genus" reg="Paratetilla">P.</tp:taxon-name-part><tp:taxon-name-part taxon-name-part-type="species" reg="bacca">bacca</tp:taxon-name-part></tp:taxon-name></italic>, therefore we have synonymized this species with <italic><tp:taxon-name><tp:taxon-name-part taxon-name-part-type="genus" reg="Paratetilla">P.</tp:taxon-name-part><tp:taxon-name-part taxon-name-part-type="species" reg="bacca">bacca.</tp:taxon-name-part></tp:taxon-name></italic> On the other hand, <italic><tp:taxon-name><tp:taxon-name-part taxon-name-part-type="genus" reg="Paratetilla">P.</tp:taxon-name-part><tp:taxon-name-part taxon-name-part-type="species" reg="bacca">bacca</tp:taxon-name-part></tp:taxon-name></italic> can be distingished from <italic><tp:taxon-name><tp:taxon-name-part taxon-name-part-type="genus" reg="Paratetilla">P.</tp:taxon-name-part><tp:taxon-name-part taxon-name-part-type="species" reg="corrugata">corrugata</tp:taxon-name-part></tp:taxon-name></italic> Dendy, 1922, because of the abundant trichodragmata exhibited by the latter species. Consequently, <italic><tp:taxon-name><tp:taxon-name-part taxon-name-part-type="genus" reg="Paratetilla">P.</tp:taxon-name-part><tp:taxon-name-part taxon-name-part-type="species" reg="corrugata">corrugata</tp:taxon-name-part></tp:taxon-name></italic> can still be considered a valid species. Finally, the status of <italic><tp:taxon-name><tp:taxon-name-part taxon-name-part-type="genus" reg="Paratetilla">P.</tp:taxon-name-part><tp:taxon-name-part taxon-name-part-type="species" reg="aruensis">aruensis</tp:taxon-name-part></tp:taxon-name></italic> Hentschel, 1912 within this genus should be reconsidered. After examination of two slides available at the <named-content xmlns:xlink="http://www.w3.org/1999/xlink" content-type="dwc:institutional_code" xlink:type="simple">NHMUK</named-content>, no calthrops were found, only the typical amphitriaenes originally described for this species. Amphitriaenes make this species more similar to the genus <italic><tp:taxon-name><tp:taxon-name-part taxon-name-part-type="genus" reg="Amphitethya">Amphitethya</tp:taxon-name-part></tp:taxon-name></italic> instead of <italic><tp:taxon-name><tp:taxon-name-part taxon-name-part-type="genus" reg="Paratetilla">Paratetilla</tp:taxon-name-part></tp:taxon-name></italic>. Further examination of specimens would corroborate our preliminary conclusion.</p><p>In a molecular phylogenetic study, which was based in part on specimens that we review in the current study (see Suppl. material <xref ref-type="supplementary-material" rid="S1">1</xref>, Table S1 for corresponding GenBank numbers), <xref ref-type="bibr" rid="B60">Schuster et al. (2017)</xref> distinguishes <italic><tp:taxon-name><tp:taxon-name-part taxon-name-part-type="genus" reg="Paratetilla">P.</tp:taxon-name-part><tp:taxon-name-part taxon-name-part-type="species" reg="bacca">bacca</tp:taxon-name-part></tp:taxon-name></italic> as a monophyletic clade in the <tp:taxon-name><tp:taxon-name-part taxon-name-part-type="family">Tetillidae</tp:taxon-name-part></tp:taxon-name>. Due to the wide distribution of this species and large intraspecific <!--PageBreak--><!--PageBreak-->morphological variability we recommend further molecular studies, particularly of <italic><tp:taxon-name><tp:taxon-name-part taxon-name-part-type="genus" reg="Paratetilla">P.</tp:taxon-name-part><tp:taxon-name-part taxon-name-part-type="species" reg="bacca">bacca</tp:taxon-name-part></tp:taxon-name></italic> from its type locality (American Samoa). This would allow a more detailed description of the genetic variation of <italic><tp:taxon-name><tp:taxon-name-part taxon-name-part-type="genus" reg="Paratetilla">P.</tp:taxon-name-part><tp:taxon-name-part taxon-name-part-type="species" reg="bacca">bacca</tp:taxon-name-part></tp:taxon-name></italic> and verify our initial taxonomic proposal based on morphology.</p></tp:treatment-sec><tp:treatment-sec><!--Section generated to contain objects referenced in tp:taxon-treatment.--><supplementary-material xmlns:xlink="http://www.w3.org/1999/xlink" id="S1" position="float" orientation="portrait" xlink:type="simple"><label>Supplementary material 1</label><caption><p>Table S1. Full collection details of each sample</p></caption><p>Data type: species data</p><media xlink:href="zookeys-791-001-s001.xlsx" mimetype="application" mime-subtype="vnd.openxmlformats-officedocument.spreadsheetml.sheet" position="float" orientation="portrait" xlink:type="simple" id="oo_236389.xlsx"/><permissions><license license-type="creative-commons-attribution" xlink:href="http://creativecommons.org/licenses/by/4.0/" xlink:type="simple"><license-p>This is an open access article distributed under the terms of the Creative Commons Attribution License (CC BY 4.0), which permits unrestricted use, distribution, and reproduction in any medium, provided the original author and source are credited.</license-p></license></permissions><attrib specific-use="authors">Nadiezhda Santodomingo, Leontine E. Becking</attrib></supplementary-material></tp:treatment-sec><ref-list><ref id="B6"><mixed-citation xmlns:xlink="http://www.w3.org/1999/xlink" xlink:type="simple"><person-group><name name-style="western"><surname>Becking</surname><given-names>LE</given-names></name><name name-style="western"><surname>Cleary</surname><given-names>DF</given-names></name><name name-style="western"><surname>de Voogd</surname><given-names>NJ</given-names></name><name name-style="western"><surname>Renema</surname><given-names>W</given-names></name><name name-style="western"><surname>de Beer</surname><given-names>M</given-names></name><name name-style="western"><surname>van Soest</surname><given-names>RWM</given-names></name><name name-style="western"><surname>Hoeksema</surname><given-names>BW</given-names></name></person-group> (<year>2006</year>) <article-title>Beta-diversity of tropical marine assemblages in the Spermonde Archipelago, Indonesia.</article-title><source>Marine Ecology</source><volume>27</volume>: <fpage>76</fpage>–<lpage>88</lpage>. <ext-link xlink:type="simple" ext-link-type="doi" xlink:href="10.1111/j.1439-0485.2005.00051.x">https://doi.org/10.1111/j.1439-0485.2005.00051.x</ext-link></mixed-citation></ref><ref id="B80"><mixed-citation xmlns:xlink="http://www.w3.org/1999/xlink" xlink:type="simple"><person-group><name name-style="western"><surname>de Voogd</surname><given-names>NJ</given-names></name><name name-style="western"><surname>Becking</surname><given-names>LE</given-names></name><name name-style="western"><surname>Cleary</surname><given-names>DFR</given-names></name></person-group> (<year>2009</year>) <article-title>Sponge community composition in Derawan Islands, NE Kalimantan, Indonesia.</article-title><source>Marine Ecology Progress Series</source><volume>396</volume>: <fpage>169</fpage>–<lpage>180</lpage>. <ext-link xlink:type="simple" ext-link-type="doi" xlink:href="10.3354/meps08349">https://doi.org/10.3354/meps08349</ext-link></mixed-citation></ref><ref id="B7"><mixed-citation xmlns:xlink="http://www.w3.org/1999/xlink" xlink:type="simple"><person-group><name name-style="western"><surname>Becking</surname><given-names>LE</given-names></name></person-group> (<year>2008</year>) Marine lakes sponge fauna. In: Hoeksema BW, SET van der Meij (Eds) Cryptic Marine Biota of the Raja Ampat Island Group – Progress report. LIPI-Naturalis.</mixed-citation></ref><ref id="B76"><mixed-citation xmlns:xlink="http://www.w3.org/1999/xlink" xlink:type="simple"><person-group><name name-style="western"><surname>Thomas</surname><given-names>PA</given-names></name></person-group> (<year>1973</year>) <article-title>Marine <tp:taxon-name><tp:taxon-name-part taxon-name-part-type="class">demospongiae</tp:taxon-name-part></tp:taxon-name> of Mahé Island in the Seychelles Bank (Indian Ocean). Annales du Musée royal de l’Afrique centrale.</article-title><source>Sciences zoologiques</source><volume>203</volume>: <fpage>1</fpage>–<lpage>96</lpage>.</mixed-citation></ref><ref id="B77"><mixed-citation xmlns:xlink="http://www.w3.org/1999/xlink" xlink:type="simple"><person-group><name name-style="western"><surname>Vacelet</surname><given-names>J</given-names></name><name name-style="western"><surname>Vasseur</surname><given-names>P</given-names></name><name name-style="western"><surname>Lévi</surname><given-names>C</given-names></name></person-group> (<year>1976</year>) <article-title>Spongiaires de la pente externe des récifs coralliens de Tuléar (Sud-Ouest de Madagascar).</article-title><source>Mémoires du Muséum national d’Histoire naturelle (A, Zoologie)</source><volume>49</volume>: <fpage>1</fpage>–<lpage>116</lpage>.</mixed-citation></ref><ref id="B53"><mixed-citation xmlns:xlink="http://www.w3.org/1999/xlink" xlink:type="simple"><person-group><name name-style="western"><surname>Pulitzer-Finali</surname><given-names>G</given-names></name></person-group> (<year>1993</year>) <article-title>A collection of marine sponges from East Africa.</article-title><source>Annales Museo Civico Storia Naturale “Giacomo Doria”</source><volume>89</volume>: <fpage>247</fpage>–<lpage>350</lpage></mixed-citation></ref><ref id="B54"><mixed-citation xmlns:xlink="http://www.w3.org/1999/xlink" xlink:type="simple"><person-group><name name-style="western"><surname>Putchakarn</surname><given-names>S</given-names></name></person-group> (<year>2007</year>) <article-title>Species diversity of marine sponges dwelling in coral reefs in Had Khanom-Mo Ko Thale Tai National Park, Nakhon Si Thammarat Province, Thailand.</article-title><source>Journal of the Marine Biological Association of the United Kingdom</source><volume>87</volume>: <fpage>1635</fpage>–<lpage>1642</lpage>. <ext-link xlink:type="simple" ext-link-type="doi" xlink:href="10.1017/S002531540705833X">https://doi.org/10.1017/S002531540705833X</ext-link></mixed-citation></ref><ref id="B45"><mixed-citation xmlns:xlink="http://www.w3.org/1999/xlink" xlink:type="simple"><person-group><name name-style="western"><surname>Lim</surname><given-names>S-C</given-names></name><name name-style="western"><surname>de Voogd</surname><given-names>NJ</given-names></name><name name-style="western"><surname>Siang</surname><given-names>TK</given-names></name></person-group> (<year>2008</year>) <source>A guide to sponges of Singapore.</source><publisher-name>Science Centre of Singapore</publisher-name>, <publisher-loc>Singapore</publisher-loc>, <size units="page">173 pp</size>.</mixed-citation></ref><ref id="B48"><mixed-citation xmlns:xlink="http://www.w3.org/1999/xlink" xlink:type="simple"><person-group><name name-style="western"><surname>Longakit</surname><given-names>MBA</given-names></name><name name-style="western"><surname>Sotto</surname><given-names>F</given-names></name><name name-style="western"><surname>Kelly</surname><given-names>M</given-names></name></person-group> (<year>2005</year>) <article-title>The shallow water marine sponges (<tp:taxon-name><tp:taxon-name-part taxon-name-part-type="phylum">Porifera</tp:taxon-name-part></tp:taxon-name>) of Cebu, Philippines.</article-title><source>Science Diliman</source><volume>17</volume>(<issue>2</issue>): <fpage>52</fpage>–<lpage>74</lpage>.</mixed-citation></ref><ref id="B46"><mixed-citation xmlns:xlink="http://www.w3.org/1999/xlink" xlink:type="simple"><person-group><name name-style="western"><surname>Lindgren</surname><given-names>NG</given-names></name></person-group> (<year>1897</year>) <article-title>Beitrag zur Kenntniss der Spongienfauna des Malaiischen Archipels und der Chinesischen Meere.</article-title><source>Zoologische Anzeiger</source><volume>547</volume>: <fpage>480</fpage>–<lpage>487</lpage>.</mixed-citation></ref><ref id="B16"><mixed-citation xmlns:xlink="http://www.w3.org/1999/xlink" xlink:type="simple"><person-group><name name-style="western"><surname>Carter</surname><given-names>HJ</given-names></name></person-group> (<year>1883</year>) Contribution to our knowledge of the Spongida – Pachytragida. Annals and Magazine of Natural History (5) 11(65): 344–369. <ext-link xlink:type="simple" ext-link-type="doi" xlink:href="10.1080/00222938309459163">https://doi.org/10.1080/00222938309459163</ext-link></mixed-citation></ref><ref id="B8"><mixed-citation xmlns:xlink="http://www.w3.org/1999/xlink" xlink:type="simple"><person-group><name name-style="western"><surname>Becking</surname><given-names>LE</given-names></name><name name-style="western"><surname>Renema</surname><given-names>W</given-names></name><name name-style="western"><surname>Santodomingo</surname><given-names>NK</given-names></name><name name-style="western"><surname>Hoeksema</surname><given-names>BW</given-names></name><name name-style="western"><surname>Tuti</surname><given-names>Y</given-names></name><name name-style="western"><surname>de Voogd</surname><given-names>NJ</given-names></name></person-group> (<year>2011</year>) <article-title>Recently discovered landlocked basins in Indonesia reveal high habitat diversity in anchialine systems.</article-title><source>Hydrobiologia</source><volume>677</volume>(<issue>1</issue>): <fpage>89</fpage>–<lpage>105</lpage>. <ext-link xlink:type="simple" ext-link-type="doi" xlink:href="10.1007/s10750-011-0742-0">https://doi.org/10.1007/s10750-011-0742-0</ext-link></mixed-citation></ref><ref id="B20"><mixed-citation xmlns:xlink="http://www.w3.org/1999/xlink" xlink:type="simple"><person-group><name name-style="western"><surname>Dawson</surname><given-names>MN</given-names></name><name name-style="western"><surname>Hamner</surname><given-names>WM</given-names></name></person-group> (<year>2005</year>) <article-title>Rapid evolutionary radiation of marine zooplankton in peripheral environments.</article-title><source>Proceedings of the National Academy of Sciences of the United States of America</source><volume>102</volume>(<issue>26</issue>): <fpage>9235</fpage>–<lpage>9240</lpage>. <ext-link xlink:type="simple" ext-link-type="doi" xlink:href="10.1073/pnas.0503635102">https://doi.org/10.1073/pnas.0503635102</ext-link></mixed-citation></ref><ref id="B9"><mixed-citation xmlns:xlink="http://www.w3.org/1999/xlink" xlink:type="simple"><person-group><name name-style="western"><surname>Becking</surname><given-names>LE</given-names></name><name name-style="western"><surname>Cleary</surname><given-names>DF</given-names></name><name name-style="western"><surname>de Voogd</surname><given-names>NJ</given-names></name></person-group> (<year>2013</year>) <article-title>Sponge species composition, abundance, and cover in marine lakes and coastal mangroves in Berau, Indonesia.</article-title><source>Marine Ecology Progress Series</source><volume>481</volume>: <fpage>105</fpage>–<lpage>120</lpage>. <ext-link xlink:type="simple" ext-link-type="doi" xlink:href="10.3354/meps10155">https://doi.org/10.3354/meps10155</ext-link></mixed-citation></ref><ref id="B10"><mixed-citation xmlns:xlink="http://www.w3.org/1999/xlink" xlink:type="simple"><person-group><name name-style="western"><surname>Becking</surname><given-names>LE</given-names></name><name name-style="western"><surname>de Leeuw</surname><given-names>CA</given-names></name><name name-style="western"><surname>Knegt</surname><given-names>B</given-names></name><name name-style="western"><surname>Maas</surname><given-names>DL</given-names></name><name name-style="western"><surname>de Voogd</surname><given-names>NJ</given-names></name><name name-style="western"><surname>Abdunnur</surname><given-names/></name><name name-style="western"><surname>Suyatna</surname><given-names>I</given-names></name><name name-style="western"><surname>Peijnenburg</surname><given-names>KTCA</given-names></name></person-group> (<year>2016</year>) Highly divergent mussel lineages in isolated Indonesian marine lakes. PeerJ 4:e2496. <ext-link xlink:type="simple" ext-link-type="doi" xlink:href="10.7717/peerj.2496">https://doi.org/10.7717/peerj.2496</ext-link></mixed-citation></ref><ref id="B67"><mixed-citation xmlns:xlink="http://www.w3.org/1999/xlink" xlink:type="simple"><person-group><name name-style="western"><surname>van Soest</surname><given-names>RWM</given-names></name><name name-style="western"><surname>Boury-Esnault</surname><given-names>N</given-names></name><name name-style="western"><surname>Hooper</surname><given-names>JNA</given-names></name><name name-style="western"><surname>Rützler</surname><given-names>K</given-names></name><name name-style="western"><surname>de Voogd</surname><given-names>NJ</given-names></name><name name-style="western"><surname>Alvarez</surname><given-names>B</given-names></name><name name-style="western"><surname>Hajdu</surname><given-names>E</given-names></name><name name-style="western"><surname>Pisera</surname><given-names>AB</given-names></name><name name-style="western"><surname>Manconi</surname><given-names>R</given-names></name><name name-style="western"><surname>Schönberg</surname><given-names>C</given-names></name><name name-style="western"><surname>Klautau</surname><given-names>M</given-names></name><name name-style="western"><surname>Picton</surname><given-names>B</given-names></name><name name-style="western"><surname>Kelly</surname><given-names>M</given-names></name><name name-style="western"><surname>Vacelet</surname><given-names>J</given-names></name><name name-style="western"><surname>Dohrmann</surname><given-names>M</given-names></name><name name-style="western"><surname>Díaz</surname><given-names>MC</given-names></name><name name-style="western"><surname>Cárdenas</surname><given-names>P</given-names></name><name name-style="western"><surname>Carballo</surname><given-names>JL</given-names></name><name name-style="western"><surname>Ríos</surname><given-names>P</given-names></name><name name-style="western"><surname>Downey</surname><given-names>R</given-names></name></person-group> (<year>2018</year>) World <tp:taxon-name><tp:taxon-name-part taxon-name-part-type="phylum">Porifera</tp:taxon-name-part></tp:taxon-name> database. <italic><tp:taxon-name><tp:taxon-name-part taxon-name-part-type="genus">Cinachyrella</tp:taxon-name-part><tp:taxon-name-part taxon-name-part-type="species">australiensis</tp:taxon-name-part></tp:taxon-name></italic> (Carter, 1886). <ext-link xlink:type="simple" ext-link-type="uri" xlink:href="http://www.marinespecies.org/porifera/porifera.php?p=taxdetails%26id=171296">http://www.marinespecies.org/porifera/porifera.php?p=taxdetails&amp;id=171296</ext-link> [2018-06-07]</mixed-citation></ref><ref id="B60"><mixed-citation xmlns:xlink="http://www.w3.org/1999/xlink" xlink:type="simple"><person-group><name name-style="western"><surname>Schuster</surname><given-names>A</given-names></name><name name-style="western"><surname>Lopez</surname><given-names>JV</given-names></name><name name-style="western"><surname>Becking</surname><given-names>LE</given-names></name><name name-style="western"><surname>Kelly</surname><given-names>M</given-names></name><name name-style="western"><surname>Pomponi</surname><given-names>SA</given-names></name><name name-style="western"><surname>Wörheide</surname><given-names>G</given-names></name><name name-style="western"><surname>Erpenbeck</surname><given-names>D</given-names></name><name name-style="western"><surname>Cárdenas</surname><given-names>P</given-names></name></person-group> (<year>2017</year>) Evolution of group I introns in <tp:taxon-name><tp:taxon-name-part taxon-name-part-type="phylum">Porifera</tp:taxon-name-part></tp:taxon-name>: new evidence for intron mobility and implications for DNA barcoding. BMC evolutionary biology 17(1), 82: 1–21.</mixed-citation></ref></ref-list></tp:taxon-treatment>
