# Supplementary material for: Unravelling the moons: review of the genera Paratetilla and Cinachyrella in the Indo-Pacific (Demospongiae, Tetractinellida, Tetillidae)
Source: Zookeys. 2018 Oct 22;(791):1–46. doi: 10.3897/zookeys.791.27546 (PMC6209763; doi:10.3897/zookeys.791.27546)
Supplement: XML Treatment for Paratetilla arcifera [file zookeys.791.27546-treatment2.xml]

<!DOCTYPE tp:taxon-treatment
  PUBLIC "-//TaxonX//DTD Taxonomic Treatment Publishing DTD v0 20100105//EN" "tax-treatment-NSO.dtd">
<tp:taxon-treatment xmlns:tp="http://www.plazi.org/taxpub"><tp:treatment-meta><kwd-group><label>Taxon classification</label><kwd><named-content xmlns:xlink="http://www.w3.org/1999/xlink" content-type="kingdom">Animalia</named-content></kwd><kwd><named-content xmlns:xlink="http://www.w3.org/1999/xlink" content-type="order">Tetractinellida</named-content></kwd><kwd><named-content xmlns:xlink="http://www.w3.org/1999/xlink" content-type="family">Tetillidae</named-content></kwd></kwd-group><mixed-citation publication-type="journal"><person-group><name><surname>Santodomingo</surname><given-names>Nadiezhda</given-names></name><name><surname>Becking</surname><given-names>Leontine E.</given-names></name></person-group><article-title>Unravelling the moons: review of the genera <italic><tp:taxon-name><tp:taxon-name-part taxon-name-part-type="genus" reg="Paratetilla">Paratetilla</tp:taxon-name-part></tp:taxon-name></italic> and <italic><tp:taxon-name><tp:taxon-name-part taxon-name-part-type="genus" reg="Cinachyrella">Cinachyrella</tp:taxon-name-part></tp:taxon-name></italic> in the Indo-Pacific (<tp:taxon-name><tp:taxon-name-part taxon-name-part-type="class">Demospongiae</tp:taxon-name-part></tp:taxon-name>, <tp:taxon-name><tp:taxon-name-part taxon-name-part-type="order">Tetractinellida</tp:taxon-name-part></tp:taxon-name>, <tp:taxon-name><tp:taxon-name-part taxon-name-part-type="family">Tetillidae</tp:taxon-name-part></tp:taxon-name>)</article-title><source>Zookeys</source><day>22</day><month>10</month><year>2018</year><volume>2018</volume><issue>791</issue><fpage>1</fpage><lpage>46</lpage><pub-id pub-id-type="doi">10.3897/zookeys.791.27546</pub-id></mixed-citation></tp:treatment-meta><tp:nomenclature><tp:taxon-name>
                    <tp:taxon-name-part taxon-name-part-type="genus" reg="Paratetilla">Paratetilla</tp:taxon-name-part>
                    <tp:taxon-name-part taxon-name-part-type="species" reg="arcifera">arcifera</tp:taxon-name-part>
                  </tp:taxon-name><tp:taxon-authority>Wilson, 1925</tp:taxon-authority><xref ref-type="fig" rid="F3">Figs 3</xref><xref ref-type="fig" rid="F4">, 4</xref><xref ref-type="fig" rid="F5">, 5</xref><!--PageBreak--><tp:nomenclature-citation-list><tp:nomenclature-citation><tp:taxon-name>
                        <tp:taxon-name-part taxon-name-part-type="genus" reg="Paratetilla">Paratetilla</tp:taxon-name-part>
                        <tp:taxon-name-part taxon-name-part-type="species" reg="arcifera">arcifera</tp:taxon-name-part>
                      </tp:taxon-name><comment>Wilson, 1925: 380; plate 40, fig. 2; plate 48, fig. 6 (type seen).</comment></tp:nomenclature-citation></tp:nomenclature-citation-list></tp:nomenclature><tp:treatment-sec sec-type="material" id="SECID0E46BI"><title>Material examined.</title><p>Holotype USNM 21278, Albatross Stn. 5400, Malapascua Island, Cebu, Philippines, 46 m, 16 Mar 1909. <bold>INDONESIA</bold>. East Kalimantan, <italic>Berau reef</italic>, <named-content xmlns:xlink="http://www.w3.org/1999/xlink" content-type="dwc:institutional_code" xlink:type="simple">RMNH</named-content>.POR.11131, <named-content xmlns:xlink="http://www.w3.org/1999/xlink" content-type="dwc:institutional_code" xlink:type="simple">RMNH</named-content>.POR.11265, <named-content xmlns:xlink="http://www.w3.org/1999/xlink" content-type="dwc:institutional_code" xlink:type="simple">RMNH</named-content>.POR.11266, <named-content xmlns:xlink="http://www.w3.org/1999/xlink" content-type="dwc:institutional_code" xlink:type="simple">RMNH</named-content>.POR.11269, <named-content xmlns:xlink="http://www.w3.org/1999/xlink" content-type="dwc:institutional_code" xlink:type="simple">RMNH</named-content>.POR.11267, <named-content xmlns:xlink="http://www.w3.org/1999/xlink" content-type="dwc:institutional_code" xlink:type="simple">RMNH</named-content>.POR.11268, <named-content xmlns:xlink="http://www.w3.org/1999/xlink" content-type="dwc:institutional_code" xlink:type="simple">RMNH</named-content>.POR.11270, <named-content xmlns:xlink="http://www.w3.org/1999/xlink" content-type="dwc:institutional_code" xlink:type="simple">RMNH</named-content>.POR.11271, <named-content xmlns:xlink="http://www.w3.org/1999/xlink" content-type="dwc:institutional_code" xlink:type="simple">RMNH</named-content>.POR.11272, <named-content xmlns:xlink="http://www.w3.org/1999/xlink" content-type="dwc:institutional_code" xlink:type="simple">RMNH</named-content>.POR.11273. Bali, <named-content xmlns:xlink="http://www.w3.org/1999/xlink" content-type="dwc:institutional_code" xlink:type="simple">RMNH</named-content>.POR.1870. Java, <italic>Thousand Islands</italic>, <named-content xmlns:xlink="http://www.w3.org/1999/xlink" content-type="dwc:institutional_code" xlink:type="simple">RMNH</named-content>.POR. 2076. Sulawesi, <italic>Bunaken</italic>, <named-content xmlns:xlink="http://www.w3.org/1999/xlink" content-type="dwc:institutional_code" xlink:type="simple">RMNH</named-content>.<!--PageBreak--><!--PageBreak--><!--PageBreak-->POR.3114; <italic>Manado</italic><named-content xmlns:xlink="http://www.w3.org/1999/xlink" content-type="dwc:institutional_code" xlink:type="simple">RMNH</named-content>.POR.3114. <tp:taxon-name><tp:taxon-name-part taxon-name-part-type="genus" reg="Ternate">Ternate</tp:taxon-name-part></tp:taxon-name>, <italic>Ternate reef, <named-content xmlns:xlink="http://www.w3.org/1999/xlink" content-type="dwc:institutional_code" xlink:type="simple">RMNH</named-content>.POR.</italic>11310. West Papua, <italic>Kerupiar Island reef</italic>, <named-content xmlns:xlink="http://www.w3.org/1999/xlink" content-type="dwc:institutional_code" xlink:type="simple">RMNH</named-content>.POR.11280; <italic>Outside Ctenophore Lake</italic>, <named-content xmlns:xlink="http://www.w3.org/1999/xlink" content-type="dwc:institutional_code" xlink:type="simple">RMNH</named-content>.POR.11275; <italic>Gam Island</italic>, <named-content xmlns:xlink="http://www.w3.org/1999/xlink" content-type="dwc:institutional_code" xlink:type="simple">RMNH</named-content>.POR.11277, <named-content xmlns:xlink="http://www.w3.org/1999/xlink" content-type="dwc:institutional_code" xlink:type="simple">RMNH</named-content>.POR.11278, <named-content xmlns:xlink="http://www.w3.org/1999/xlink" content-type="dwc:institutional_code" xlink:type="simple">RMNH</named-content>.POR.11279, <named-content xmlns:xlink="http://www.w3.org/1999/xlink" content-type="dwc:institutional_code" xlink:type="simple">RMNH</named-content>.POR.11274, <named-content xmlns:xlink="http://www.w3.org/1999/xlink" content-type="dwc:institutional_code" xlink:type="simple">RMNH</named-content>.POR.11276. <bold>TAIWAN</bold>. <italic>Reef</italic>, <named-content xmlns:xlink="http://www.w3.org/1999/xlink" content-type="dwc:institutional_code" xlink:type="simple">RMNH</named-content>.POR.3196, <named-content xmlns:xlink="http://www.w3.org/1999/xlink" content-type="dwc:institutional_code" xlink:type="simple">RMNH</named-content>.POR.3206, <named-content xmlns:xlink="http://www.w3.org/1999/xlink" content-type="dwc:institutional_code" xlink:type="simple">RMNH</named-content>.POR.3225, <named-content xmlns:xlink="http://www.w3.org/1999/xlink" content-type="dwc:institutional_code" xlink:type="simple">RMNH</named-content>.POR.3236.</p></tp:treatment-sec><tp:treatment-sec sec-type="description" id="SECID0EMECI"><title>Description.</title><p><bold>External morphology.</bold> Globular sponges, size from 3 to 6 cm in diameter (Figs <xref ref-type="fig" rid="F3">3A</xref>, <xref ref-type="fig" rid="F4">4A</xref>). Surface hispid due to the projecting spicules, covered by numerous porocalices. Porocalices are bowl-shape, with oval apertures, up to 10 × 5 mm and 6 mm deep, few, mainly on the top surface of the sponge; in preserved material, most porocalices remained open (Figs <xref ref-type="fig" rid="F3">3A</xref>, <xref ref-type="fig" rid="F4">4A</xref>). Color generally bright orange when alive, which turns darker or even brown in ethanol. No granules in choanosome. Fleshy consistency.</p><fig id="F3" position="float" orientation="portrait"><label>Figure 3.</label><caption><p><italic><tp:taxon-name><tp:taxon-name-part taxon-name-part-type="genus" reg="Paratetilla">Paratetilla</tp:taxon-name-part><tp:taxon-name-part taxon-name-part-type="species" reg="arcifera">arcifera</tp:taxon-name-part></tp:taxon-name></italic>. Holotype USNM 21278, Malapascua Island, Cebu, Philippines <bold>A</bold> preserved specimen showing large porocalices <bold>B</bold> Labels of holotype <bold>C</bold> skeleton, showing calthrops and radial bundles <bold>D</bold> skeleton, showing oxeas, calthrops, and anatriaenes <bold>E</bold> oxea, end detail <bold>F-I</bold> different calthrop shapes and sizes <bold>J</bold> anatriaene <bold>K, L</bold> protriaene, different types <bold>M</bold> thin microxea, detail <bold>N</bold> thin microxea, full length <bold>O</bold> sigmaspires. Scale bars: 1 cm (<bold>A</bold>); 500 μm (<bold>C, D</bold>); 100 μm (<bold>E</bold>); 50 μm (<bold>F–I, N</bold>); 20 μm (<bold>J</bold>); 40 μm (<bold>K, L</bold>); 5 μm (<bold>M, O</bold>).</p></caption><graphic xmlns:xlink="http://www.w3.org/1999/xlink" xlink:href="zookeys-791-001-g003.jpg" position="float" orientation="portrait" xlink:type="simple" id="oo_236378.jpg"/></fig><fig id="F4" position="float" orientation="portrait"><label>Figure 4.</label><caption><p><italic><tp:taxon-name><tp:taxon-name-part taxon-name-part-type="genus" reg="Paratetilla">Paratetilla</tp:taxon-name-part><tp:taxon-name-part taxon-name-part-type="species" reg="arcifera">arcifera</tp:taxon-name-part></tp:taxon-name></italic> from Indonesia <named-content xmlns:xlink="http://www.w3.org/1999/xlink" content-type="dwc:institutional_code" xlink:type="simple">RMNH</named-content>.POR.11266. <bold>A</bold> in situ photograph. <bold>B</bold> preserved specimen showing the porocalices (scale bar 1 cm) <bold>C</bold> skeleton <bold>D</bold> spicules <bold>E, F</bold> oxea, end detail <bold>G, H</bold> natriaene, cladus. and rhabd end <bold>I-L</bold> anatriaene, different types <bold>M</bold> Protriaene <bold>N-Q</bold> different calthrops <bold>R</bold> thin microxea, detail <bold>S</bold> thin microxeas, full length <bold>T</bold> sigmaspires. Scale bars: 1 cm (<bold>B</bold>), 500 μm (<bold>C,D</bold>), 100 μm <bold>E,F</bold>); 40 μm (<bold>G,H</bold>); 20 μm (<bold>I–M</bold>); 200 μm (<bold>N–Q</bold>); 5 μm (<bold>R, T</bold>); 50 μm (<bold>S</bold>).</p></caption><graphic xmlns:xlink="http://www.w3.org/1999/xlink" xlink:href="zookeys-791-001-g004.jpg" position="float" orientation="portrait" xlink:type="simple" id="oo_236379.jpg"/></fig><p><bold>Skeleton.</bold> No cortex. Skeleton composed by bundles of oxeas and triaenes radiating from a central core, and spaced between each other, giving a softer consistency (Figs <xref ref-type="fig" rid="F3">3C, D</xref>, <xref ref-type="fig" rid="F4">4C</xref>).</p><p><bold>Megascleres.</bold> Holotype and Indonesian specimen size ranges are summarized in Table <xref ref-type="table" rid="T4">4</xref>. Holotype: Oxeas 1650–2435–4500 mm × 20–36.8–65 mm; anatriaenes very abundant (Figure <xref ref-type="fig" rid="F3">3J</xref>), rhabds generally broken, up to 6000 × 10 mm, apparently tapering to dimensions of &lt; 1 mm, cladi thin, slightly flattened, 40–68–80 mm × 25–39.4–45 mm × 5–8.2–10 mm; few protriaenes (Figure <xref ref-type="fig" rid="F3">3K,L</xref>), thinner and small cladi (40–65–80 mm × 60–85–110 mm), rhabds mostly broken, up to 5000 × 15 mm, tapering to dimensions of &lt; 1 mm; two types of calthrop-like short shafted triaenes, one type with four rays of which three are short (150–300 mm) and one is large (400 mm) (Figure <xref ref-type="fig" rid="F3">3H</xref>), the other type has three rays of almost equal length up to 400 mm (Figure <xref ref-type="fig" rid="F3">3 F-G, I</xref>); calthrops are abundant in some specimens, but can be in very low numbers till almost absent in some others, they are located immediately below the surface, constituting a thin layer that can be missed in some spicule preparations.</p><p><bold>Microscleres.</bold> Thin microxeas are common, 180–308.4–380 mm, ‘hair-like’ (Figs <xref ref-type="fig" rid="F3">3M, N</xref>, <xref ref-type="fig" rid="F4">4R, S</xref>). Sigmaspires, 7.5–12.5–17.5 mm, C-S shape (Figs <xref ref-type="fig" rid="F3">3O</xref>, <xref ref-type="fig" rid="F4">4T</xref>).</p></tp:treatment-sec><tp:treatment-sec sec-type="ecology" id="SECID0EILCI"><title>Ecology.</title><p>Coral reef habitats at depths from 1- 20/30 m. Absent from marine lakes, mangroves and other localities with higher sedimentation and/or variable salinity.</p></tp:treatment-sec><tp:treatment-sec sec-type="distribution" id="SECID0ENLCI"><title>Distribution.</title><p>Occur in coral reefs of Berau, Bunaken, <tp:taxon-name><tp:taxon-name-part taxon-name-part-type="genus" reg="Ternate">Ternate</tp:taxon-name-part></tp:taxon-name>, and Raja Ampat. An additional record from its type locality, Philippines (Wilson, 1925) could be inferred from the literature (see <xref ref-type="bibr" rid="B48">Longakit et al. 2005</xref>: Figure <xref ref-type="fig" rid="F9">9</xref> as <italic><tp:taxon-name><tp:taxon-name-part taxon-name-part-type="genus" reg="Paratetilla">P.</tp:taxon-name-part><tp:taxon-name-part taxon-name-part-type="species" reg="bacca">bacca</tp:taxon-name-part></tp:taxon-name></italic>), and collections from Taiwan (Figure <xref ref-type="fig" rid="F5">5</xref>).</p><fig id="F5" position="float" orientation="portrait"><label>Figure 5.</label><caption><p>Distribution of <italic><tp:taxon-name><tp:taxon-name-part taxon-name-part-type="genus" reg="Paratetilla">Paratetilla</tp:taxon-name-part><tp:taxon-name-part taxon-name-part-type="species" reg="arcifera">arcifera</tp:taxon-name-part></tp:taxon-name></italic>. Red dot: type locality, <italic><tp:taxon-name><tp:taxon-name-part taxon-name-part-type="genus" reg="Paratetilla">Paratetilla</tp:taxon-name-part><tp:taxon-name-part taxon-name-part-type="species" reg="arcifera">arcifera</tp:taxon-name-part></tp:taxon-name></italic> Wilson, 1925, Tanguingui Island, Philippines. Green dots: Indonesian localities where the species was collected recently. Yellow triangle: Records from localities outside Indonesia, Taiwan.</p></caption><graphic xmlns:xlink="http://www.w3.org/1999/xlink" xlink:href="zookeys-791-001-g005.jpg" position="float" orientation="portrait" xlink:type="simple" id="oo_236380.jpg"/></fig></tp:treatment-sec><tp:treatment-sec sec-type="remarks" id="SECID0ETNCI"><title>Remarks.</title><p>Spicule sizes for most Indonesian specimens vary within the holotype ranges, except for the <tp:taxon-name><tp:taxon-name-part taxon-name-part-type="genus" reg="Ternate">Ternate</tp:taxon-name-part></tp:taxon-name> population, which exhibits smaller sizes and lack of protriaenes (Table <xref ref-type="table" rid="T4">4</xref>). The typical orange color and ‘fleshy’ soft consistency are easy distinctive characters of this species (Figure <xref ref-type="fig" rid="F4">4A</xref>). The differences between <italic><tp:taxon-name><tp:taxon-name-part taxon-name-part-type="genus" reg="Paratetilla">P.</tp:taxon-name-part><tp:taxon-name-part taxon-name-part-type="species" reg="arcifera">arcifera</tp:taxon-name-part></tp:taxon-name></italic> and its congener <italic><tp:taxon-name><tp:taxon-name-part taxon-name-part-type="genus" reg="Paratetilla">P.</tp:taxon-name-part><tp:taxon-name-part taxon-name-part-type="species" reg="bacca">bacca</tp:taxon-name-part></tp:taxon-name></italic> lie in the stark orange coloring, the fleshy consistency, the lack of granules, the larger porocalices, and thin microxeas generally longer than in <italic><tp:taxon-name><tp:taxon-name-part taxon-name-part-type="genus" reg="Paratetilla">P.</tp:taxon-name-part><tp:taxon-name-part taxon-name-part-type="species" reg="bacca">bacca</tp:taxon-name-part></tp:taxon-name></italic>. <italic><tp:taxon-name><tp:taxon-name-part taxon-name-part-type="genus" reg="Paratetilla">P.</tp:taxon-name-part><tp:taxon-name-part taxon-name-part-type="species" reg="arcifera">arcifera</tp:taxon-name-part></tp:taxon-name></italic> specimens are typically larger than <italic><tp:taxon-name><tp:taxon-name-part taxon-name-part-type="genus" reg="Paratetilla">P.</tp:taxon-name-part><tp:taxon-name-part taxon-name-part-type="species" reg="bacca">bacca.</tp:taxon-name-part></tp:taxon-name></italic> We, furthermore, deem <italic><tp:taxon-name><tp:taxon-name-part taxon-name-part-type="genus" reg="Paratetilla">P.</tp:taxon-name-part><tp:taxon-name-part taxon-name-part-type="species" reg="arcifera">arcifera</tp:taxon-name-part></tp:taxon-name></italic> a distinct species from <italic><tp:taxon-name><tp:taxon-name-part taxon-name-part-type="genus" reg="Paratetilla">P.</tp:taxon-name-part><tp:taxon-name-part taxon-name-part-type="species" reg="bacca">bacca</tp:taxon-name-part></tp:taxon-name></italic>, based on recent molecular phylogenetic analyses that included <!--PageBreak--><italic><tp:taxon-name><tp:taxon-name-part taxon-name-part-type="genus" reg="Paratetilla">P.</tp:taxon-name-part><tp:taxon-name-part taxon-name-part-type="species" reg="arcifera">arcifera</tp:taxon-name-part></tp:taxon-name></italic> (genbank accession number LT628349) and <italic><tp:taxon-name><tp:taxon-name-part taxon-name-part-type="genus" reg="Paratetilla">P.</tp:taxon-name-part><tp:taxon-name-part taxon-name-part-type="species" reg="bacca">bacca</tp:taxon-name-part></tp:taxon-name></italic> (LT628350) specimens reviewed in our current study and support the hypothesis of two species (<xref ref-type="bibr" rid="B60">Schuster et al. 2017</xref>).</p></tp:treatment-sec><tp:treatment-sec><!--Section generated to contain objects referenced in tp:taxon-treatment.--><table-wrap id="T4" position="float" orientation="portrait"><label>Table 4.</label><caption><p>Spicule measurements of six specimens of <italic><tp:taxon-name><tp:taxon-name-part taxon-name-part-type="genus" reg="Paratetilla">Paratetilla</tp:taxon-name-part><tp:taxon-name-part taxon-name-part-type="species" reg="bacca">bacca</tp:taxon-name-part></tp:taxon-name></italic> and five specimens of <italic><tp:taxon-name><tp:taxon-name-part taxon-name-part-type="genus" reg="Paratetilla">P.</tp:taxon-name-part><tp:taxon-name-part taxon-name-part-type="species" reg="arcifera">arcifera</tp:taxon-name-part></tp:taxon-name></italic> from different regions (n = 10 per spicule type and dimension with minimum-<bold>mean</bold>-maximum). Asterisk (*) indicate that rhabds of spicules were broken and no measurement was possible.</p></caption><table id="TID0EVIAG" rules="all"><tbody><tr><th rowspan="2" colspan="2">Measurements</th><th rowspan="1" colspan="6">
                            <italic><tp:taxon-name>
                                <tp:taxon-name-part taxon-name-part-type="genus" reg="Paratetilla">Paratetilla</tp:taxon-name-part>
                                <tp:taxon-name-part taxon-name-part-type="species" reg="bacca">bacca</tp:taxon-name-part>
                              </tp:taxon-name></italic>
                          </th><th rowspan="1" colspan="5">
                            <italic><tp:taxon-name>
                                <tp:taxon-name-part taxon-name-part-type="genus" reg="Paratetilla">Paratetilla</tp:taxon-name-part>
                                <tp:taxon-name-part taxon-name-part-type="species" reg="arcifera">arcifera</tp:taxon-name-part>
                              </tp:taxon-name></italic>
                          </th></tr><tr><th rowspan="1" colspan="1">NHMUK94. 11.16.17/16</th><th rowspan="1" colspan="1"><named-content xmlns:xlink="http://www.w3.org/1999/xlink" content-type="dwc:institutional_code" xlink:type="simple">RMNH</named-content>.POR.11292</th><th rowspan="1" colspan="1"><named-content xmlns:xlink="http://www.w3.org/1999/xlink" content-type="dwc:institutional_code" xlink:type="simple">RMNH</named-content>.POR.11287</th><th rowspan="1" colspan="1"><named-content xmlns:xlink="http://www.w3.org/1999/xlink" content-type="dwc:institutional_code" xlink:type="simple">RMNH</named-content>.POR.11281</th><th rowspan="1" colspan="1"><named-content xmlns:xlink="http://www.w3.org/1999/xlink" content-type="dwc:institutional_code" xlink:type="simple">RMNH</named-content>.POR.11301</th><th rowspan="1" colspan="1"><named-content xmlns:xlink="http://www.w3.org/1999/xlink" content-type="dwc:institutional_code" xlink:type="simple">RMNH</named-content>.POR.5344</th><th rowspan="1" colspan="1">USNM21278 (Holotype)</th><th rowspan="1" colspan="1"><named-content xmlns:xlink="http://www.w3.org/1999/xlink" content-type="dwc:institutional_code" xlink:type="simple">RMNH</named-content>.POR.11266</th><th rowspan="1" colspan="1"><named-content xmlns:xlink="http://www.w3.org/1999/xlink" content-type="dwc:institutional_code" xlink:type="simple">RMNH</named-content>.POR.11273</th><th rowspan="1" colspan="1"><named-content xmlns:xlink="http://www.w3.org/1999/xlink" content-type="dwc:institutional_code" xlink:type="simple">RMNH</named-content>.POR.11310</th><th rowspan="1" colspan="1"><named-content xmlns:xlink="http://www.w3.org/1999/xlink" content-type="dwc:institutional_code" xlink:type="simple">RMNH</named-content>.POR.3114</th></tr><tr><td rowspan="1" colspan="2">
                            <bold>Locality</bold>
                          </td><td rowspan="1" colspan="1">Mergui Archipelago</td><td rowspan="1" colspan="1">Kakaban Lake</td><td rowspan="1" colspan="1">Haji Buang Lake</td><td rowspan="1" colspan="1">Berau</td><td rowspan="1" colspan="1">Raja Ampat</td><td rowspan="1" colspan="1">Ternate</td><td rowspan="1" colspan="1">Philippines</td><td rowspan="1" colspan="1">Berau</td><td rowspan="1" colspan="1">Berau</td><td rowspan="1" colspan="1">Ternate</td><td rowspan="1" colspan="1">Manado</td></tr><tr><td rowspan="1" colspan="2">
                            <bold>Habitat</bold>
                          </td><td rowspan="1" colspan="1">Reef</td><td rowspan="1" colspan="1">Marine Lake</td><td rowspan="1" colspan="1">Marine Lake</td><td rowspan="1" colspan="1">Reef</td><td rowspan="1" colspan="1">Mangrove</td><td rowspan="1" colspan="1">Reef</td><td rowspan="1" colspan="1">Reef</td><td rowspan="1" colspan="1">Reef</td><td rowspan="1" colspan="1">Reef</td><td rowspan="1" colspan="1">Reef</td><td rowspan="1" colspan="1">Reef</td></tr><tr><td rowspan="2" colspan="1">
                            <bold>Oxeas</bold>
                          </td><td rowspan="1" colspan="1">Length</td><td rowspan="1" colspan="1">3114.36–<bold>3114.6</bold>–3115</td><td rowspan="1" colspan="1">850–<bold>2340.8</bold>–3150</td><td rowspan="1" colspan="1">1000–2922–3850</td><td rowspan="1" colspan="1">2520–<bold>3324.6</bold>–3850</td><td rowspan="1" colspan="1">3100–3270–3500</td><td rowspan="1" colspan="1">1250–3540–4500</td><td rowspan="1" colspan="1">1650–2435–3125</td><td rowspan="1" colspan="1">1650–3093–4500</td><td rowspan="1" colspan="1">1600–3041–4175</td><td rowspan="1" colspan="1">840–1996–3100</td><td rowspan="1" colspan="1">3100–3600–4000</td></tr><tr><td rowspan="1" colspan="1">Width</td><td rowspan="1" colspan="1">40.8–<bold>42.5</bold>–51</td><td rowspan="1" colspan="1">5–<bold>29.9</bold>–40</td><td rowspan="1" colspan="1">12.5–36–50</td><td rowspan="1" colspan="1">30–<bold>48.8</bold>–60</td><td rowspan="1" colspan="1">30–42–55</td><td rowspan="1" colspan="1">25–49.6–65</td><td rowspan="1" colspan="1">20–39.5–65</td><td rowspan="1" colspan="1">25–42.2–55</td><td rowspan="1" colspan="1">20–33.7–50</td><td rowspan="1" colspan="1">10–25.4–50</td><td rowspan="1" colspan="1">27.5–43–52.5</td></tr><tr><td rowspan="5" colspan="1">
                            <bold>Anatriaenes</bold>
                          </td><td rowspan="1" colspan="1">Rhabd length</td><td rowspan="1" colspan="1">*</td><td rowspan="1" colspan="1">3000–<bold>3677.8</bold>–4600</td><td rowspan="1" colspan="1">3900–4741.7–5300</td><td rowspan="1" colspan="1">4250–<bold>5057.1</bold>–6000</td><td rowspan="1" colspan="1">*</td><td rowspan="1" colspan="1">*</td><td rowspan="1" colspan="1">*</td><td rowspan="1" colspan="1">*</td><td rowspan="1" colspan="1">*</td><td rowspan="1" colspan="1">*</td><td rowspan="1" colspan="1">*</td></tr><tr><td rowspan="1" colspan="1">Rhabd width</td><td rowspan="1" colspan="1">15–<bold>16</bold>–20</td><td rowspan="1" colspan="1">5–<bold>12.9</bold>–20</td><td rowspan="1" colspan="1">12.5–<bold>14.8</bold>–17.5</td><td rowspan="1" colspan="1">7.5–<bold>10.7</bold>–15</td><td rowspan="1" colspan="1">7.5–11.3–15</td><td rowspan="1" colspan="1">5–7.5–10</td><td rowspan="1" colspan="1">*</td><td rowspan="1" colspan="1">*</td><td rowspan="1" colspan="1">*</td><td rowspan="1" colspan="1">5–5.7–7.5</td><td rowspan="1" colspan="1">5–6.3–7.5</td></tr><tr><td rowspan="1" colspan="1">Cladi total</td><td rowspan="1" colspan="1">20–<bold>27.9</bold>–40</td><td rowspan="1" colspan="1">37.5–<bold>58.7</bold>–75</td><td rowspan="1" colspan="1">80–<bold>91.5</bold>–100</td><td rowspan="1" colspan="1">40–73.6–90</td><td rowspan="1" colspan="1">60–74.5–80</td><td rowspan="1" colspan="1">22.5–49.5–75</td><td rowspan="1" colspan="1">40–68–80</td><td rowspan="1" colspan="1">60–65.6–80</td><td rowspan="1" colspan="1">22.5–39.8–60</td><td rowspan="1" colspan="1">40–48.2–50</td><td rowspan="1" colspan="1">50–65–75</td></tr><tr><td rowspan="1" colspan="1">Cladi length</td><td rowspan="1" colspan="1">40.8–<bold>52</bold>–71.4</td><td rowspan="1" colspan="1">25–<bold>44.4</bold>–65</td><td rowspan="1" colspan="1">50–<bold>63.9</bold>–75</td><td rowspan="1" colspan="1">20–40.5–50</td><td rowspan="1" colspan="1">40–57.3–75</td><td rowspan="1" colspan="1">12.5–31.8–50</td><td rowspan="1" colspan="1">25–39.4–45</td><td rowspan="1" colspan="1">30–38.7–47.5</td><td rowspan="1" colspan="1">10–21.3–30</td><td rowspan="1" colspan="1">15–20.9–25</td><td rowspan="1" colspan="1">35–40.6–50</td></tr><tr><td rowspan="1" colspan="1">Cladi width</td><td rowspan="1" colspan="1">10–<bold>12</bold>–15</td><td rowspan="1" colspan="1">7.5–<bold>12.1</bold>–20</td><td rowspan="1" colspan="1">7.5–<bold>10.9</bold>–15</td><td rowspan="1" colspan="1">7.5–10.7–15</td><td rowspan="1" colspan="1">7.5–9.5–10</td><td rowspan="1" colspan="1">5–7-7.5</td><td rowspan="1" colspan="1">5–8.2–10</td><td rowspan="1" colspan="1">5–6.6–10</td><td rowspan="1" colspan="1">2.5–5-7.5</td><td rowspan="1" colspan="1">5–5-5</td><td rowspan="1" colspan="1">5–6.3–7.5</td></tr><tr><td rowspan="5" colspan="1">
                            <bold>Protriaenes</bold>
                          </td><td rowspan="1" colspan="1">Rhabd length</td><td rowspan="1" colspan="1">*</td><td rowspan="1" colspan="1">3900–<bold>3900</bold>–3900</td><td rowspan="1" colspan="1">3000–<bold>4434.6</bold>–5850</td><td rowspan="1" colspan="1">3100–3800–4500</td><td rowspan="1" colspan="1">*</td><td rowspan="1" colspan="1">*</td><td rowspan="1" colspan="1">*</td><td rowspan="1" colspan="1">*</td><td rowspan="1" colspan="1">*</td><td rowspan="1" colspan="1">*</td><td rowspan="1" colspan="1">*</td></tr><tr><td rowspan="1" colspan="1">Rhabd width</td><td rowspan="1" colspan="1">*</td><td rowspan="1" colspan="1">7.5–<bold>10</bold>–12.5</td><td rowspan="1" colspan="1">10–<bold>13.3</bold>–17.5</td><td rowspan="1" colspan="1">5–8.6–15</td><td rowspan="1" colspan="1">2.5–4.8–5</td><td rowspan="1" colspan="1">5–5-5</td><td rowspan="1" colspan="1">*</td><td rowspan="1" colspan="1">*</td><td rowspan="1" colspan="1">*</td><td rowspan="1" colspan="1">*</td><td rowspan="1" colspan="1">5–6-7.5</td></tr><tr><td rowspan="1" colspan="1">Cladi total</td><td rowspan="1" colspan="1">*</td><td rowspan="1" colspan="1">27.5–<bold>46.9</bold>–70</td><td rowspan="1" colspan="1">40–<bold>70.7</bold>–100</td><td rowspan="1" colspan="1">50–67.9–100</td><td rowspan="1" colspan="1">30–54–70</td><td rowspan="1" colspan="1">30–30–30</td><td rowspan="1" colspan="1">*</td><td rowspan="1" colspan="1">30–38.3–40</td><td rowspan="1" colspan="1">40–40–40</td><td rowspan="1" colspan="1">*</td><td rowspan="1" colspan="1">30–42.8–50</td></tr><tr><td rowspan="1" colspan="1">Cladi length</td><td rowspan="1" colspan="1">*</td><td rowspan="1" colspan="1">47.5–<bold>84.4</bold>–100</td><td rowspan="1" colspan="1">85–<bold>140.5</bold>–185</td><td rowspan="1" colspan="1">110–141.4–200</td><td rowspan="1" colspan="1">50–133–170</td><td rowspan="1" colspan="1">37.5–37.5–37.5</td><td rowspan="1" colspan="1">*</td><td rowspan="1" colspan="1">50–61.7–70</td><td rowspan="1" colspan="1">75–75–75</td><td rowspan="1" colspan="1">*</td><td rowspan="1" colspan="1">25–40.3–60</td></tr><tr><td rowspan="1" colspan="1">Cladi width</td><td rowspan="1" colspan="1">*</td><td rowspan="1" colspan="1">5–<bold>7.5</bold>–10</td><td rowspan="1" colspan="1">7.5–<bold>9.5</bold>–12.5</td><td rowspan="1" colspan="1">5–7.9–10</td><td rowspan="1" colspan="1">2.5–2.5–2.5</td><td rowspan="1" colspan="1">5–5-5</td><td rowspan="1" colspan="1">*</td><td rowspan="1" colspan="1">2.5–5.4–7.5</td><td rowspan="1" colspan="1">5–5-5</td><td rowspan="1" colspan="1">*</td><td rowspan="1" colspan="1">2.5–4.3–5</td></tr><tr><td rowspan="4" colspan="1">
                            <bold>Calthrops</bold>
                          </td><td rowspan="1" colspan="1">C1</td><td rowspan="1" colspan="1">42.5–<bold>168.1</bold>–255</td><td rowspan="1" colspan="1">110–<bold>266</bold>–475</td><td rowspan="1" colspan="1">270–<bold>369.8</bold>–510</td><td rowspan="1" colspan="1">140–296.7–360</td><td rowspan="1" colspan="1">220–301–350</td><td rowspan="1" colspan="1">250–375.7–600</td><td rowspan="1" colspan="1">320–362.5–430</td><td rowspan="1" colspan="1">150–253.9–375</td><td rowspan="1" colspan="1">110–154–220</td><td rowspan="1" colspan="1">150–192.5–250</td><td rowspan="1" colspan="1">120–179–220</td></tr><tr><td rowspan="1" colspan="1">C2</td><td rowspan="1" colspan="1">22.5–<bold>92.9</bold>–183.6</td><td rowspan="1" colspan="1">90–<bold>225</bold>–325</td><td rowspan="1" colspan="1">220–<bold>346.4</bold>–460</td><td rowspan="1" colspan="1">140–281–350</td><td rowspan="1" colspan="1">210–284–350</td><td rowspan="1" colspan="1">240–291.4–350</td><td rowspan="1" colspan="1">230–287.5–320</td><td rowspan="1" colspan="1">75–239.4–390</td><td rowspan="1" colspan="1">90–134.4–160</td><td rowspan="1" colspan="1">70–125–230</td><td rowspan="1" colspan="1">90–129–200</td></tr><tr><td rowspan="1" colspan="1">C3</td><td rowspan="1" colspan="1">20–<bold>106</bold>–234.6</td><td rowspan="1" colspan="1">40–<bold>203.7</bold>–325</td><td rowspan="1" colspan="1">50–<bold>292.5</bold>–400</td><td rowspan="1" colspan="1">25–218.7–345</td><td rowspan="1" colspan="1">180–254–310</td><td rowspan="1" colspan="1">200–272.9–350</td><td rowspan="1" colspan="1">120–195–300</td><td rowspan="1" colspan="1">140–245.5–355</td><td rowspan="1" colspan="1">60–110–150</td><td rowspan="1" colspan="1">50–93.3–160</td><td rowspan="1" colspan="1">90–129–200</td></tr><tr><td rowspan="1" colspan="1">Width</td><td rowspan="1" colspan="1">3.5–<bold>12.2</bold>–20.4</td><td rowspan="1" colspan="1">7.5–<bold>18.3</bold>–35</td><td rowspan="1" colspan="1">15–<bold>31.7</bold>–45</td><td rowspan="1" colspan="1">10–18.3–27.5</td><td rowspan="1" colspan="1">10–14.5–17.5</td><td rowspan="1" colspan="1">17.5–20.4–25</td><td rowspan="1" colspan="1">15–18.8–22.5</td><td rowspan="1" colspan="1">10–18.3–25</td><td rowspan="1" colspan="1">10–12.5–15</td><td rowspan="1" colspan="1">10–13.8–17.5</td><td rowspan="1" colspan="1">12.5–15–20</td></tr><tr><td rowspan="1" colspan="2">
                            <bold>Microxea</bold>
                          </td><td rowspan="1" colspan="1">173.4–<bold>195.3</bold>–224.4</td><td rowspan="1" colspan="1">105–<bold>136.2</bold>–212.5</td><td rowspan="1" colspan="1">170–<bold>213.6</bold>–250</td><td rowspan="1" colspan="1">250–316.8–385</td><td rowspan="1" colspan="1">210–264–300</td><td rowspan="1" colspan="1">250–323.6–380</td><td rowspan="1" colspan="1">180–308.4–380</td><td rowspan="1" colspan="1">270–323.2–400</td><td rowspan="1" colspan="1">200–342–500</td><td rowspan="1" colspan="1">340–370–410</td><td rowspan="1" colspan="1">250–367–450</td></tr><tr><td rowspan="1" colspan="2">
                            <bold>Sigmaspires</bold>
                          </td><td rowspan="1" colspan="1">12.5–<bold>14.4</bold>–17.5</td><td rowspan="1" colspan="1">10–<bold>13</bold>–17.5</td><td rowspan="1" colspan="1">12.5–<bold>15.4</bold>–25</td><td rowspan="1" colspan="1">12.5–14.2–17.5</td><td rowspan="1" colspan="1">12.5–13.8–15</td><td rowspan="1" colspan="1">12.5–14–17.5</td><td rowspan="1" colspan="1">7.5–12.5–17.5</td><td rowspan="1" colspan="1">12.5–15.4–17.5</td><td rowspan="1" colspan="1">15–16.3–20</td><td rowspan="1" colspan="1">12.5–15.3–17.5</td><td rowspan="1" colspan="1">12.5–14–17.5</td></tr></tbody></table></table-wrap><fig id="F9" position="float" orientation="portrait"><label>Figure 9.</label><caption><p><italic><tp:taxon-name><tp:taxon-name-part taxon-name-part-type="genus" reg="Cinachyrella">Cinachyrella</tp:taxon-name-part><tp:taxon-name-part taxon-name-part-type="species" reg="porosa">porosa</tp:taxon-name-part></tp:taxon-name></italic>. Holotype NHMUK1886.8.29.632-633, Port Denison, Australia. <bold>A</bold> preserved material showing porocalices and internal structure <bold>B</bold> Labels of the type specimen <bold>C</bold> skeleton <bold>D</bold> electron micrograph showing oxea fragments and triaenes rhabds <bold>E</bold> oxea, end detail <bold>F</bold> protriaene <bold>G</bold> prodiaene <bold>H, I</bold> anatriaenes <bold>J</bold> sigmaspires. Scale bars: 1 cm (<bold>A, C</bold>); 500 μm (<bold>D</bold>); 50 μm (<bold>E</bold>); 40 μm (<bold>F–I</bold>); 5 μm (<bold>J</bold>).</p></caption><graphic xmlns:xlink="http://www.w3.org/1999/xlink" xlink:href="zookeys-791-001-g009.jpg" position="float" orientation="portrait" xlink:type="simple" id="oo_236384.jpg"/></fig></tp:treatment-sec><ref-list><ref id="B48"><mixed-citation xmlns:xlink="http://www.w3.org/1999/xlink" xlink:type="simple"><person-group><name name-style="western"><surname>Longakit</surname><given-names>MBA</given-names></name><name name-style="western"><surname>Sotto</surname><given-names>F</given-names></name><name name-style="western"><surname>Kelly</surname><given-names>M</given-names></name></person-group> (<year>2005</year>) <article-title>The shallow water marine sponges (<tp:taxon-name><tp:taxon-name-part taxon-name-part-type="phylum">Porifera</tp:taxon-name-part></tp:taxon-name>) of Cebu, Philippines.</article-title><source>Science Diliman</source><volume>17</volume>(<issue>2</issue>): <fpage>52</fpage>–<lpage>74</lpage>.</mixed-citation></ref><ref id="B60"><mixed-citation xmlns:xlink="http://www.w3.org/1999/xlink" xlink:type="simple"><person-group><name name-style="western"><surname>Schuster</surname><given-names>A</given-names></name><name name-style="western"><surname>Lopez</surname><given-names>JV</given-names></name><name name-style="western"><surname>Becking</surname><given-names>LE</given-names></name><name name-style="western"><surname>Kelly</surname><given-names>M</given-names></name><name name-style="western"><surname>Pomponi</surname><given-names>SA</given-names></name><name name-style="western"><surname>Wörheide</surname><given-names>G</given-names></name><name name-style="western"><surname>Erpenbeck</surname><given-names>D</given-names></name><name name-style="western"><surname>Cárdenas</surname><given-names>P</given-names></name></person-group> (<year>2017</year>) Evolution of group I introns in <tp:taxon-name><tp:taxon-name-part taxon-name-part-type="phylum">Porifera</tp:taxon-name-part></tp:taxon-name>: new evidence for intron mobility and implications for DNA barcoding. BMC evolutionary biology 17(1), 82: 1–21.</mixed-citation></ref></ref-list></tp:taxon-treatment>
