# Supplementary material for: Unravelling the moons: review of the genera Paratetilla and Cinachyrella in the Indo-Pacific (Demospongiae, Tetractinellida, Tetillidae)
Source: Zookeys. 2018 Oct 22;(791):1–46. doi: 10.3897/zookeys.791.27546 (PMC6209763; doi:10.3897/zookeys.791.27546)
Supplement: XML Treatment for Cinachyrella australiensis [file zookeys.791.27546-treatment3.xml]

<!DOCTYPE tp:taxon-treatment
  PUBLIC "-//TaxonX//DTD Taxonomic Treatment Publishing DTD v0 20100105//EN" "tax-treatment-NSO.dtd">
<tp:taxon-treatment xmlns:tp="http://www.plazi.org/taxpub"><tp:treatment-meta><kwd-group><label>Taxon classification</label><kwd><named-content xmlns:xlink="http://www.w3.org/1999/xlink" content-type="kingdom">Animalia</named-content></kwd><kwd><named-content xmlns:xlink="http://www.w3.org/1999/xlink" content-type="order">Tetractinellida</named-content></kwd><kwd><named-content xmlns:xlink="http://www.w3.org/1999/xlink" content-type="family">Tetillidae</named-content></kwd></kwd-group><mixed-citation publication-type="journal"><person-group><name><surname>Santodomingo</surname><given-names>Nadiezhda</given-names></name><name><surname>Becking</surname><given-names>Leontine E.</given-names></name></person-group><article-title>Unravelling the moons: review of the genera <italic><tp:taxon-name><tp:taxon-name-part taxon-name-part-type="genus" reg="Paratetilla">Paratetilla</tp:taxon-name-part></tp:taxon-name></italic> and <italic><tp:taxon-name><tp:taxon-name-part taxon-name-part-type="genus" reg="Cinachyrella">Cinachyrella</tp:taxon-name-part></tp:taxon-name></italic> in the Indo-Pacific (<tp:taxon-name><tp:taxon-name-part taxon-name-part-type="class">Demospongiae</tp:taxon-name-part></tp:taxon-name>, <tp:taxon-name><tp:taxon-name-part taxon-name-part-type="order">Tetractinellida</tp:taxon-name-part></tp:taxon-name>, <tp:taxon-name><tp:taxon-name-part taxon-name-part-type="family">Tetillidae</tp:taxon-name-part></tp:taxon-name>)</article-title><source>Zookeys</source><day>22</day><month>10</month><year>2018</year><volume>2018</volume><issue>791</issue><fpage>1</fpage><lpage>46</lpage><pub-id pub-id-type="doi">10.3897/zookeys.791.27546</pub-id></mixed-citation></tp:treatment-meta><tp:nomenclature><tp:taxon-name>
                    <tp:taxon-name-part taxon-name-part-type="genus" reg="Cinachyrella">Cinachyrella</tp:taxon-name-part>
                    <tp:taxon-name-part taxon-name-part-type="species" reg="australiensis">australiensis</tp:taxon-name-part>
                  </tp:taxon-name><tp:taxon-authority>(Carter, 1886)</tp:taxon-authority><xref ref-type="fig" rid="F6">Figs 6</xref><xref ref-type="fig" rid="F7">, 7</xref><tp:nomenclature-citation-list><tp:nomenclature-citation><tp:taxon-name>
                        <tp:taxon-name-part taxon-name-part-type="genus" reg="Tethya">Tethya</tp:taxon-name-part>
                        <tp:taxon-name-part taxon-name-part-type="species" reg="cranium">cranium</tp:taxon-name-part>
                        <tp:taxon-name-part taxon-name-part-type="infraspecific-rank">var.</tp:taxon-name-part>
                        <tp:taxon-name-part taxon-name-part-type="variety" reg="australiensis">australiensis</tp:taxon-name-part>
                      </tp:taxon-name><comment>Carter, 1886: 127 (holotype seen).</comment></tp:nomenclature-citation><tp:nomenclature-citation><tp:taxon-name>
                        <tp:taxon-name-part taxon-name-part-type="genus" reg="Tetilla">Tetilla</tp:taxon-name-part>
                        <tp:taxon-name-part taxon-name-part-type="uncertainty-rank">?</tp:taxon-name-part>
                        <tp:taxon-name-part taxon-name-part-type="species" reg="australiensis">australiensis</tp:taxon-name-part>
                      </tp:taxon-name><comment>; Sollas, 1888: 43.</comment></tp:nomenclature-citation><tp:nomenclature-citation><tp:taxon-name>
                        <tp:taxon-name-part taxon-name-part-type="genus" reg="Spiretta">Spiretta</tp:taxon-name-part>
                        <tp:taxon-name-part taxon-name-part-type="species" reg="raphidiophora">raphidiophora</tp:taxon-name-part>
                      </tp:taxon-name><comment>Lendenfeld, 1888: 43 (type seen).</comment></tp:nomenclature-citation><tp:nomenclature-citation><tp:taxon-name>
                        <tp:taxon-name-part taxon-name-part-type="genus" reg="Tetilla">Tetilla</tp:taxon-name-part>
                        <tp:taxon-name-part taxon-name-part-type="species" reg="hirsuta">hirsuta</tp:taxon-name-part>
                      </tp:taxon-name><comment>Dendy, 1889: 75 (type seen).</comment></tp:nomenclature-citation><tp:nomenclature-citation><tp:taxon-name>
                        <tp:taxon-name-part taxon-name-part-type="genus" reg="Tetilla">Tetilla</tp:taxon-name-part>
                        <tp:taxon-name-part taxon-name-part-type="species" reg="ternatensis">ternatensis</tp:taxon-name-part>
                      </tp:taxon-name><comment>Lindgren, 1898: 329 pl. 17, fig. 14; pl. 19, Fig. 25 a-e, a’, b’. <tp:taxon-name><tp:taxon-name-part taxon-name-part-type="genus" reg="Ternate">Ternate</tp:taxon-name-part></tp:taxon-name> Not <tp:taxon-name><tp:taxon-name-part taxon-name-part-type="genus" reg="Tetilla">Tetilla</tp:taxon-name-part><tp:taxon-name-part taxon-name-part-type="species" reg="ternatensis">ternatensis</tp:taxon-name-part></tp:taxon-name>; Kieschnick*, 1896: 527.</comment></tp:nomenclature-citation><tp:nomenclature-citation><tp:taxon-name>
                        <tp:taxon-name-part taxon-name-part-type="genus" reg="Tetilla">Tetilla</tp:taxon-name-part>
                        <tp:taxon-name-part taxon-name-part-type="species" reg="australiensis">australiensis</tp:taxon-name-part>
                      </tp:taxon-name><comment>; Thiele, 1899: 6, pl.1 fig.1; pl. 5, fig.1 a-e. Celebes Sea.</comment></tp:nomenclature-citation><tp:nomenclature-citation><tp:taxon-name>
                        <tp:taxon-name-part taxon-name-part-type="genus" reg="Tetilla">Tetilla</tp:taxon-name-part>
                        <tp:taxon-name-part taxon-name-part-type="species" reg="ternatensis">ternatensis</tp:taxon-name-part>
                      </tp:taxon-name><comment>; Kirkpatrick, 1900: 132 (material seen) Not <tp:taxon-name><tp:taxon-name-part taxon-name-part-type="genus" reg="Tetilla">Tetilla</tp:taxon-name-part><tp:taxon-name-part taxon-name-part-type="species" reg="ternatensis">ternatensis</tp:taxon-name-part></tp:taxon-name> Kieschnick*, 1896: 527.</comment></tp:nomenclature-citation><tp:nomenclature-citation><tp:taxon-name>
                        <tp:taxon-name-part taxon-name-part-type="genus" reg="Tetilla">Tetilla</tp:taxon-name-part>
                        <tp:taxon-name-part taxon-name-part-type="species" reg="lindgreni">lindgreni</tp:taxon-name-part>
                      </tp:taxon-name><comment>Lendenfeld, 1903: 18.</comment></tp:nomenclature-citation><tp:nomenclature-citation><tp:taxon-name>
                        <tp:taxon-name-part taxon-name-part-type="genus" reg="Tetilla">Tetilla</tp:taxon-name-part>
                        <tp:taxon-name-part taxon-name-part-type="species" reg="australiensis">australiensis</tp:taxon-name-part>
                      </tp:taxon-name><comment>; Lendenfeld, 1903: 20.</comment></tp:nomenclature-citation><tp:nomenclature-citation><tp:taxon-name>
                        <tp:taxon-name-part taxon-name-part-type="genus" reg="Tethya">Tethya</tp:taxon-name-part>
                        <tp:taxon-name-part taxon-name-part-type="species" reg="hebes">hebes</tp:taxon-name-part>
                      </tp:taxon-name><comment>Lendenfeld, 1907: 98, pl. XVI, figs 19–38. 19`South NW Australia, 91 m depth (syntype seen).</comment></tp:nomenclature-citation><tp:nomenclature-citation><tp:taxon-name>
                        <tp:taxon-name-part taxon-name-part-type="genus" reg="Cinachyra">Cinachyra</tp:taxon-name-part>
                        <tp:taxon-name-part taxon-name-part-type="species" reg="isis">isis</tp:taxon-name-part>
                      </tp:taxon-name><comment>Lendenfeld, 1907: 143, pl. XV, figs 54–58, XVI, figs 1–4. Mermaid Strasse (NW Australia) (syntype seen); Dendy, 1922: 16, pl. 10, figs 3a-b.</comment></tp:nomenclature-citation><tp:nomenclature-citation><tp:taxon-name>
                        <tp:taxon-name-part taxon-name-part-type="genus" reg="Tetilla">Tetilla</tp:taxon-name-part>
                        <tp:taxon-name-part taxon-name-part-type="species" reg="cinachyroides">cinachyroides</tp:taxon-name-part>
                      </tp:taxon-name><comment>Hentschel, 1911: 281, textfig. 1. NW Australia, Barrow Island.</comment></tp:nomenclature-citation><tp:nomenclature-citation><tp:taxon-name>
                        <tp:taxon-name-part taxon-name-part-type="genus" reg="Cinachyra">Cinachyra</tp:taxon-name-part>
                        <tp:taxon-name-part taxon-name-part-type="species" reg="nuda">nuda</tp:taxon-name-part>
                      </tp:taxon-name><comment>Hentschel, 1912:333, pl. XIII, fig.2; pl. XVIII fig. 13. Aru Island (type seen).</comment></tp:nomenclature-citation><tp:nomenclature-citation><tp:taxon-name>
                        <tp:taxon-name-part taxon-name-part-type="genus" reg="Cinachyra">Cinachyra</tp:taxon-name-part>
                        <tp:taxon-name-part taxon-name-part-type="species" reg="vaccinata">vaccinata</tp:taxon-name-part>
                      </tp:taxon-name><comment>Dendy, 1922: 14, pl. 1, fig. 4; pl. 11, figs 1a-l. Diego Garcia, Chagos Island (type seen).</comment></tp:nomenclature-citation><tp:nomenclature-citation><tp:taxon-name>
                        <tp:taxon-name-part taxon-name-part-type="genus" reg="Cinachyra">Cinachyra</tp:taxon-name-part>
                        <tp:taxon-name-part taxon-name-part-type="species" reg="providentiae">providentiae</tp:taxon-name-part>
                      </tp:taxon-name><comment>Dendy, 1922: 18, pl.1, figs 5–5a; pl. 10, figs2a–f. Providence Island (type seen).</comment></tp:nomenclature-citation><tp:nomenclature-citation><tp:taxon-name><tp:taxon-name-part taxon-name-part-type="genus" reg="Tetilla">Tetilla</tp:taxon-name-part> (<tp:taxon-name-part taxon-name-part-type="subgenus" reg="Cinachyrella">Cinachyrella</tp:taxon-name-part>) <tp:taxon-name-part taxon-name-part-type="species" reg="hirsuta">hirsuta</tp:taxon-name-part></tp:taxon-name><comment>; Wilson, 1925: 365, pl. 39, fig.4.</comment></tp:nomenclature-citation><tp:nomenclature-citation><tp:taxon-name>
                        <tp:taxon-name-part taxon-name-part-type="genus" reg="Cinachyra">Cinachyra</tp:taxon-name-part>
                        <tp:taxon-name-part taxon-name-part-type="species" reg="australiensis">australiensis</tp:taxon-name-part>
                      </tp:taxon-name><comment>; Burton, 1934: 523. In part, not <tp:taxon-name><tp:taxon-name-part taxon-name-part-type="genus" reg="Cinachyrella">C.</tp:taxon-name-part><tp:taxon-name-part taxon-name-part-type="species" reg="australiensis">australiensis</tp:taxon-name-part></tp:taxon-name> in <tp:taxon-name><tp:taxon-name-part taxon-name-part-type="genus" reg="Cinachyrella"/><tp:taxon-name-part taxon-name-part-type="species" reg="porosa">porosa</tp:taxon-name-part></tp:taxon-name>-group, nor <tp:taxon-name><tp:taxon-name-part taxon-name-part-type="genus" reg="Cinachyrella">C.</tp:taxon-name-part><tp:taxon-name-part taxon-name-part-type="species" reg="australiensis">australiensis</tp:taxon-name-part></tp:taxon-name> in <tp:taxon-name><tp:taxon-name-part taxon-name-part-type="genus" reg="Cinachyrella"/><tp:taxon-name-part taxon-name-part-type="species" reg="schulzei">schulzei</tp:taxon-name-part></tp:taxon-name>-group; de Laubenfels, 1954: 241, text-fig. 166.</comment></tp:nomenclature-citation><tp:nomenclature-citation><tp:taxon-name>
                        <tp:taxon-name-part taxon-name-part-type="genus" reg="Cinachyrella">Cinachyrella</tp:taxon-name-part>
                        <tp:taxon-name-part taxon-name-part-type="species" reg="anatriaenilla">anatriaenilla</tp:taxon-name-part>
                      </tp:taxon-name><comment>Fernandez, Kelly, Bell, 2017: 83, figs 2–4.</comment></tp:nomenclature-citation></tp:nomenclature-citation-list></tp:nomenclature><tp:treatment-sec sec-type="material" id="SECID0EG6AK"><title>Material examined.</title><p>Holotype <named-content xmlns:xlink="http://www.w3.org/1999/xlink" content-type="dwc:institutional_code" xlink:type="simple">NHMUK</named-content> 1886.12.15.367, Port Phillip Heads, Southeast Australia (as <tp:taxon-name><tp:taxon-name-part taxon-name-part-type="genus" reg="Tethya">Tethya</tp:taxon-name-part><tp:taxon-name-part taxon-name-part-type="species" reg="cranium">cranium</tp:taxon-name-part><tp:taxon-name-part taxon-name-part-type="infraspecific-rank">var.</tp:taxon-name-part><tp:taxon-name-part taxon-name-part-type="variety" reg="australiensis">australiensis</tp:taxon-name-part></tp:taxon-name>). Holotype <named-content xmlns:xlink="http://www.w3.org/1999/xlink" content-type="dwc:institutional_code" xlink:type="simple">NHMUK</named-content> 1886.8.27.634, Port Jackson, Sidney, Australia (as <italic><tp:taxon-name><tp:taxon-name-part taxon-name-part-type="genus" reg="Spiretta">Spiretta</tp:taxon-name-part><tp:taxon-name-part taxon-name-part-type="species" reg="raphidiophora">raphidiophora</tp:taxon-name-part></tp:taxon-name></italic> Lendenfeld, 1888). <named-content xmlns:xlink="http://www.w3.org/1999/xlink" content-type="dwc:institutional_code" xlink:type="simple">NHMUK</named-content> unreg. type, Gulf of Manaar, Sri Lanka (as <italic><tp:taxon-name><tp:taxon-name-part taxon-name-part-type="genus" reg="Tetilla">Tetilla</tp:taxon-name-part><tp:taxon-name-part taxon-name-part-type="species" reg="hirsuta">hirsuta</tp:taxon-name-part></tp:taxon-name></italic> Dendy, 1889). <named-content xmlns:xlink="http://www.w3.org/1999/xlink" content-type="dwc:institutional_code" xlink:type="simple">NHMUK</named-content> 1898.12.20.20 Christmas islands (as <italic><tp:taxon-name><tp:taxon-name-part taxon-name-part-type="genus" reg="Tetilla">Tetilla</tp:taxon-name-part><tp:taxon-name-part taxon-name-part-type="species" reg="ternatensis">ternatensis</tp:taxon-name-part></tp:taxon-name></italic> Kirkpatrick, 1900). Holotype <named-content xmlns:xlink="http://www.w3.org/1999/xlink" content-type="dwc:institutional_code" xlink:type="simple">NHMUK</named-content> 1908.9.24.19–21, <named-content xmlns:xlink="http://www.w3.org/1999/xlink" content-type="dwc:verbatimCoordinates" xlink:type="simple"><named-content content-type="geo-json" specific-use="{&#34;type&#34;:&#34;Point&#34;,&#34;coordinates&#34;:[116.000000,-19.283333]}" id="NCID0EVBBK" xlink:type="simple">19°17'S 116°E</named-content></named-content>, Gazelle Exp., Western Australia, (as <italic><tp:taxon-name><tp:taxon-name-part taxon-name-part-type="genus" reg="Tethya">Tethya</tp:taxon-name-part><tp:taxon-name-part taxon-name-part-type="species" reg="hebes">hebes</tp:taxon-name-part></tp:taxon-name></italic> Lendenfeld, 1907). Syntype <named-content xmlns:xlink="http://www.w3.org/1999/xlink" content-type="dwc:institutional_code" xlink:type="simple">NHMUK</named-content> 1908.9.24.74, Mermaid Strait, NW Australia (as <italic><tp:taxon-name><tp:taxon-name-part taxon-name-part-type="genus" reg="Cinachyra">Cinachyra</tp:taxon-name-part><tp:taxon-name-part taxon-name-part-type="species" reg="isis">isis</tp:taxon-name-part></tp:taxon-name></italic> Lendenfeld, 1907). <named-content xmlns:xlink="http://www.w3.org/1999/xlink" content-type="dwc:institutional_code" xlink:type="simple">RMNH</named-content> unreg. fragment taken from the type (pers. comm. NJ de Voogd) and available in Naturalis collections, Aru Island, Indonesia, as <italic><tp:taxon-name><tp:taxon-name-part taxon-name-part-type="genus" reg="Cinachyra">Cinachyra</tp:taxon-name-part><tp:taxon-name-part taxon-name-part-type="species" reg="nuda">nuda</tp:taxon-name-part></tp:taxon-name></italic> Hentschel, 1912. Holotype <named-content xmlns:xlink="http://www.w3.org/1999/xlink" content-type="dwc:institutional_code" xlink:type="simple">NHMUK</named-content> 1921.11.7.6, Diego Garcia, Chagos Islands (as <italic><tp:taxon-name><tp:taxon-name-part taxon-name-part-type="genus" reg="Cinachyra">Cinachyra</tp:taxon-name-part><tp:taxon-name-part taxon-name-part-type="species" reg="vaccinata">vaccinata</tp:taxon-name-part></tp:taxon-name></italic> Dendy, 1922). Holotype <named-content xmlns:xlink="http://www.w3.org/1999/xlink" content-type="dwc:institutional_code" xlink:type="simple">NHMUK</named-content> 1921.11.7.8, Providence Island, Seychelles (as <italic><tp:taxon-name><tp:taxon-name-part taxon-name-part-type="genus" reg="Cinachyra">Cinachyra</tp:taxon-name-part><tp:taxon-name-part taxon-name-part-type="species" reg="providentiae">providentiae</tp:taxon-name-part></tp:taxon-name></italic> Dendy, 1922). <bold>INDONESIA</bold>. East Kalimantan, <italic>Berau reef</italic>, <named-content xmlns:xlink="http://www.w3.org/1999/xlink" content-type="dwc:institutional_code" xlink:type="simple">RMNH</named-content>.POR.11101, <named-content xmlns:xlink="http://www.w3.org/1999/xlink" content-type="dwc:institutional_code" xlink:type="simple">RMNH</named-content>.POR.11102, <named-content xmlns:xlink="http://www.w3.org/1999/xlink" content-type="dwc:institutional_code" xlink:type="simple">RMNH</named-content>.POR.11103, <named-content xmlns:xlink="http://www.w3.org/1999/xlink" content-type="dwc:institutional_code" xlink:type="simple">RMNH</named-content>.POR.11104, <named-content xmlns:xlink="http://www.w3.org/1999/xlink" content-type="dwc:institutional_code" xlink:type="simple">RMNH</named-content>.POR.11105, <named-content xmlns:xlink="http://www.w3.org/1999/xlink" content-type="dwc:institutional_code" xlink:type="simple">RMNH</named-content>.POR.11106, <named-content xmlns:xlink="http://www.w3.org/1999/xlink" content-type="dwc:institutional_code" xlink:type="simple">RMNH</named-content>.POR.11107, <named-content xmlns:xlink="http://www.w3.org/1999/xlink" content-type="dwc:institutional_code" xlink:type="simple">RMNH</named-content>.POR.11108, <named-content xmlns:xlink="http://www.w3.org/1999/xlink" content-type="dwc:institutional_code" xlink:type="simple">RMNH</named-content>.POR.11109, <named-content xmlns:xlink="http://www.w3.org/1999/xlink" content-type="dwc:institutional_code" xlink:type="simple">RMNH</named-content>.POR.11110, <named-content xmlns:xlink="http://www.w3.org/1999/xlink" content-type="dwc:institutional_code" xlink:type="simple">RMNH</named-content>.POR.11111, <named-content xmlns:xlink="http://www.w3.org/1999/xlink" content-type="dwc:institutional_code" xlink:type="simple">RMNH</named-content>.POR11112, <named-content xmlns:xlink="http://www.w3.org/1999/xlink" content-type="dwc:institutional_code" xlink:type="simple">RMNH</named-content>.POR.11113, <named-content xmlns:xlink="http://www.w3.org/1999/xlink" content-type="dwc:institutional_code" xlink:type="simple">RMNH</named-content>.POR.11114, <named-content xmlns:xlink="http://www.w3.org/1999/xlink" content-type="dwc:institutional_code" xlink:type="simple">RMNH</named-content>.POR.11115, <named-content xmlns:xlink="http://www.w3.org/1999/xlink" content-type="dwc:institutional_code" xlink:type="simple">RMNH</named-content>.POR.11116, <named-content xmlns:xlink="http://www.w3.org/1999/xlink" content-type="dwc:institutional_code" xlink:type="simple">RMNH</named-content>.POR.11117, <named-content xmlns:xlink="http://www.w3.org/1999/xlink" content-type="dwc:institutional_code" xlink:type="simple">RMNH</named-content>.POR.11210, <named-content xmlns:xlink="http://www.w3.org/1999/xlink" content-type="dwc:institutional_code" xlink:type="simple">RMNH</named-content>.POR.11124, <named-content xmlns:xlink="http://www.w3.org/1999/xlink" content-type="dwc:institutional_code" xlink:type="simple">RMNH</named-content>.POR.11125, <named-content xmlns:xlink="http://www.w3.org/1999/xlink" content-type="dwc:institutional_code" xlink:type="simple">RMNH</named-content>.POR.11126, <named-content xmlns:xlink="http://www.w3.org/1999/xlink" content-type="dwc:institutional_code" xlink:type="simple">RMNH</named-content>.POR.11127, <named-content xmlns:xlink="http://www.w3.org/1999/xlink" content-type="dwc:institutional_code" xlink:type="simple">RMNH</named-content>.POR.11128, <named-content xmlns:xlink="http://www.w3.org/1999/xlink" content-type="dwc:institutional_code" xlink:type="simple">RMNH</named-content>.POR.11129, <named-content xmlns:xlink="http://www.w3.org/1999/xlink" content-type="dwc:institutional_code" xlink:type="simple">RMNH</named-content>.POR.11130, <named-content xmlns:xlink="http://www.w3.org/1999/xlink" content-type="dwc:institutional_code" xlink:type="simple">RMNH</named-content>.POR.11118, <named-content xmlns:xlink="http://www.w3.org/1999/xlink" content-type="dwc:institutional_code" xlink:type="simple">RMNH</named-content>.POR.11119, <named-content xmlns:xlink="http://www.w3.org/1999/xlink" content-type="dwc:institutional_code" xlink:type="simple">RMNH</named-content>.POR.11120, <named-content xmlns:xlink="http://www.w3.org/1999/xlink" content-type="dwc:institutional_code" xlink:type="simple">RMNH</named-content>.POR.11121, <named-content xmlns:xlink="http://www.w3.org/1999/xlink" content-type="dwc:institutional_code" xlink:type="simple">RMNH</named-content>.POR.11122, <named-content xmlns:xlink="http://www.w3.org/1999/xlink" content-type="dwc:institutional_code" xlink:type="simple">RMNH</named-content>.POR.11123; <named-content xmlns:xlink="http://www.w3.org/1999/xlink" content-type="dwc:institutional_code" xlink:type="simple">RMNH</named-content>.POR.11132; <named-content xmlns:xlink="http://www.w3.org/1999/xlink" content-type="dwc:institutional_code" xlink:type="simple">RMNH</named-content>.POR.11133, <named-content xmlns:xlink="http://www.w3.org/1999/xlink" content-type="dwc:institutional_code" xlink:type="simple">RMNH</named-content>.POR.11134, <named-content xmlns:xlink="http://www.w3.org/1999/xlink" content-type="dwc:institutional_code" xlink:type="simple">RMNH</named-content>.POR.11135, <named-content xmlns:xlink="http://www.w3.org/1999/xlink" content-type="dwc:institutional_code" xlink:type="simple">RMNH</named-content>.POR.11136; <italic>Pea Bay</italic>, <named-content xmlns:xlink="http://www.w3.org/1999/xlink" content-type="dwc:institutional_code" xlink:type="simple">RMNH</named-content>.POR.11162; <italic>Haji Buang Lake</italic>, <named-content xmlns:xlink="http://www.w3.org/1999/xlink" content-type="dwc:institutional_code" xlink:type="simple">RMNH</named-content>.POR.11137, <named-content xmlns:xlink="http://www.w3.org/1999/xlink" content-type="dwc:institutional_code" xlink:type="simple">RMNH</named-content>.POR.3511, <named-content xmlns:xlink="http://www.w3.org/1999/xlink" content-type="dwc:institutional_code" xlink:type="simple">RMNH</named-content>.<!--PageBreak-->POR.3512, <named-content xmlns:xlink="http://www.w3.org/1999/xlink" content-type="dwc:institutional_code" xlink:type="simple">RMNH</named-content>.POR.3513, <named-content xmlns:xlink="http://www.w3.org/1999/xlink" content-type="dwc:institutional_code" xlink:type="simple">RMNH</named-content>.POR.3516, <named-content xmlns:xlink="http://www.w3.org/1999/xlink" content-type="dwc:institutional_code" xlink:type="simple">RMNH</named-content>.POR.3517; <italic>Kakaban Lake</italic>, <named-content xmlns:xlink="http://www.w3.org/1999/xlink" content-type="dwc:institutional_code" xlink:type="simple">RMNH</named-content>.<italic>POR.</italic>11161, <named-content xmlns:xlink="http://www.w3.org/1999/xlink" content-type="dwc:institutional_code" xlink:type="simple">RMNH</named-content>.POR.11138, <named-content xmlns:xlink="http://www.w3.org/1999/xlink" content-type="dwc:institutional_code" xlink:type="simple">RMNH</named-content>.POR.11139, <named-content xmlns:xlink="http://www.w3.org/1999/xlink" content-type="dwc:institutional_code" xlink:type="simple">RMNH</named-content>.POR.11140, <named-content xmlns:xlink="http://www.w3.org/1999/xlink" content-type="dwc:institutional_code" xlink:type="simple">RMNH</named-content>.POR.11141, <named-content xmlns:xlink="http://www.w3.org/1999/xlink" content-type="dwc:institutional_code" xlink:type="simple">RMNH</named-content>.POR.11142, <named-content xmlns:xlink="http://www.w3.org/1999/xlink" content-type="dwc:institutional_code" xlink:type="simple">RMNH</named-content>.POR.11143, <named-content xmlns:xlink="http://www.w3.org/1999/xlink" content-type="dwc:institutional_code" xlink:type="simple">RMNH</named-content>.POR.11144, <named-content xmlns:xlink="http://www.w3.org/1999/xlink" content-type="dwc:institutional_code" xlink:type="simple">RMNH</named-content>.POR.11145, <named-content xmlns:xlink="http://www.w3.org/1999/xlink" content-type="dwc:institutional_code" xlink:type="simple">RMNH</named-content>.POR.11146, <named-content xmlns:xlink="http://www.w3.org/1999/xlink" content-type="dwc:institutional_code" xlink:type="simple">RMNH</named-content>.POR.11147, <named-content xmlns:xlink="http://www.w3.org/1999/xlink" content-type="dwc:institutional_code" xlink:type="simple">RMNH</named-content>.POR.11148, <named-content xmlns:xlink="http://www.w3.org/1999/xlink" content-type="dwc:institutional_code" xlink:type="simple">RMNH</named-content>.POR.11149, <named-content xmlns:xlink="http://www.w3.org/1999/xlink" content-type="dwc:institutional_code" xlink:type="simple">RMNH</named-content>.POR.11150, <named-content xmlns:xlink="http://www.w3.org/1999/xlink" content-type="dwc:institutional_code" xlink:type="simple">RMNH</named-content>.POR.11151, <named-content xmlns:xlink="http://www.w3.org/1999/xlink" content-type="dwc:institutional_code" xlink:type="simple">RMNH</named-content>.POR.11152, <named-content xmlns:xlink="http://www.w3.org/1999/xlink" content-type="dwc:institutional_code" xlink:type="simple">RMNH</named-content>.POR.11153, <named-content xmlns:xlink="http://www.w3.org/1999/xlink" content-type="dwc:institutional_code" xlink:type="simple">RMNH</named-content>.POR.11154, <named-content xmlns:xlink="http://www.w3.org/1999/xlink" content-type="dwc:institutional_code" xlink:type="simple">RMNH</named-content>.POR.11155, <named-content xmlns:xlink="http://www.w3.org/1999/xlink" content-type="dwc:institutional_code" xlink:type="simple">RMNH</named-content>.POR.11156, <named-content xmlns:xlink="http://www.w3.org/1999/xlink" content-type="dwc:institutional_code" xlink:type="simple">RMNH</named-content>.POR.11157, <named-content xmlns:xlink="http://www.w3.org/1999/xlink" content-type="dwc:institutional_code" xlink:type="simple">RMNH</named-content>.POR.11158, <named-content xmlns:xlink="http://www.w3.org/1999/xlink" content-type="dwc:institutional_code" xlink:type="simple">RMNH</named-content>.POR.11159, <named-content xmlns:xlink="http://www.w3.org/1999/xlink" content-type="dwc:institutional_code" xlink:type="simple">RMNH</named-content>.POR.11160. Java, <italic>Thousand Islands</italic>, <named-content xmlns:xlink="http://www.w3.org/1999/xlink" content-type="dwc:institutional_code" xlink:type="simple">RMNH</named-content>.POR.1969. <tp:taxon-name><tp:taxon-name-part taxon-name-part-type="genus" reg="Ternate">Ternate</tp:taxon-name-part></tp:taxon-name>, <italic>Ternate reef</italic>, <named-content xmlns:xlink="http://www.w3.org/1999/xlink" content-type="dwc:institutional_code" xlink:type="simple">RMNH</named-content>.POR.11308. Sulawesi, <italic>Bunaken</italic>, <named-content xmlns:xlink="http://www.w3.org/1999/xlink" content-type="dwc:institutional_code" xlink:type="simple">RMNH</named-content>.POR.3108, <named-content xmlns:xlink="http://www.w3.org/1999/xlink" content-type="dwc:institutional_code" xlink:type="simple">RMNH</named-content>.POR.3112, <named-content xmlns:xlink="http://www.w3.org/1999/xlink" content-type="dwc:institutional_code" xlink:type="simple">RMNH</named-content>.POR.3119, <named-content xmlns:xlink="http://www.w3.org/1999/xlink" content-type="dwc:institutional_code" xlink:type="simple">RMNH</named-content>.POR.3122. West Papua, <italic>Sawaundarek Lake</italic>, <named-content xmlns:xlink="http://www.w3.org/1999/xlink" content-type="dwc:institutional_code" xlink:type="simple">RMNH</named-content>.POR.11163, <named-content xmlns:xlink="http://www.w3.org/1999/xlink" content-type="dwc:institutional_code" xlink:type="simple">RMNH</named-content>.POR.11164, <named-content xmlns:xlink="http://www.w3.org/1999/xlink" content-type="dwc:institutional_code" xlink:type="simple">RMNH</named-content>.POR.11165, <named-content xmlns:xlink="http://www.w3.org/1999/xlink" content-type="dwc:institutional_code" xlink:type="simple">RMNH</named-content>.POR.11166, <named-content xmlns:xlink="http://www.w3.org/1999/xlink" content-type="dwc:institutional_code" xlink:type="simple">RMNH</named-content>.POR.11167; <italic>Gam Island, Wallace Lake</italic>, <named-content xmlns:xlink="http://www.w3.org/1999/xlink" content-type="dwc:institutional_code" xlink:type="simple">RMNH</named-content>.POR.11168, <named-content xmlns:xlink="http://www.w3.org/1999/xlink" content-type="dwc:institutional_code" xlink:type="simple">RMNH</named-content>.POR.11169 <italic>Outside Wallace Lake</italic>, <named-content xmlns:xlink="http://www.w3.org/1999/xlink" content-type="dwc:institutional_code" xlink:type="simple">RMNH</named-content>.POR.11170, <named-content xmlns:xlink="http://www.w3.org/1999/xlink" content-type="dwc:institutional_code" xlink:type="simple">RMNH</named-content>.POR.11171, <named-content xmlns:xlink="http://www.w3.org/1999/xlink" content-type="dwc:institutional_code" xlink:type="simple">RMNH</named-content>.POR.11172, <named-content xmlns:xlink="http://www.w3.org/1999/xlink" content-type="dwc:institutional_code" xlink:type="simple">RMNH</named-content>.POR.11173; <italic>Gam Island, Blue Water Mangrove</italic>, <named-content xmlns:xlink="http://www.w3.org/1999/xlink" content-type="dwc:institutional_code" xlink:type="simple">RMNH</named-content>.POR.11174, <named-content xmlns:xlink="http://www.w3.org/1999/xlink" content-type="dwc:institutional_code" xlink:type="simple">RMNH</named-content>.POR.11175, <named-content xmlns:xlink="http://www.w3.org/1999/xlink" content-type="dwc:institutional_code" xlink:type="simple">RMNH</named-content>.POR.11176, <named-content xmlns:xlink="http://www.w3.org/1999/xlink" content-type="dwc:institutional_code" xlink:type="simple">RMNH</named-content>.POR.11177, <named-content xmlns:xlink="http://www.w3.org/1999/xlink" content-type="dwc:institutional_code" xlink:type="simple">RMNH</named-content>.POR.11178, <named-content xmlns:xlink="http://www.w3.org/1999/xlink" content-type="dwc:institutional_code" xlink:type="simple">RMNH</named-content>.POR.11179, <named-content xmlns:xlink="http://www.w3.org/1999/xlink" content-type="dwc:institutional_code" xlink:type="simple">RMNH</named-content>.POR.11180, <named-content xmlns:xlink="http://www.w3.org/1999/xlink" content-type="dwc:institutional_code" xlink:type="simple">RMNH</named-content>.POR.11181, <named-content xmlns:xlink="http://www.w3.org/1999/xlink" content-type="dwc:institutional_code" xlink:type="simple">RMNH</named-content>.POR.11182, <named-content xmlns:xlink="http://www.w3.org/1999/xlink" content-type="dwc:institutional_code" xlink:type="simple">RMNH</named-content>.POR.11183, <named-content xmlns:xlink="http://www.w3.org/1999/xlink" content-type="dwc:institutional_code" xlink:type="simple">RMNH</named-content>.POR.11184, <named-content xmlns:xlink="http://www.w3.org/1999/xlink" content-type="dwc:institutional_code" xlink:type="simple">RMNH</named-content>.POR.11185, <named-content xmlns:xlink="http://www.w3.org/1999/xlink" content-type="dwc:institutional_code" xlink:type="simple">RMNH</named-content>.POR.11186, <named-content xmlns:xlink="http://www.w3.org/1999/xlink" content-type="dwc:institutional_code" xlink:type="simple">RMNH</named-content>.POR.11187, <named-content xmlns:xlink="http://www.w3.org/1999/xlink" content-type="dwc:institutional_code" xlink:type="simple">RMNH</named-content>.POR.11188, <named-content xmlns:xlink="http://www.w3.org/1999/xlink" content-type="dwc:institutional_code" xlink:type="simple">RMNH</named-content>.POR.11189, <named-content xmlns:xlink="http://www.w3.org/1999/xlink" content-type="dwc:institutional_code" xlink:type="simple">RMNH</named-content>.POR.11190, <named-content xmlns:xlink="http://www.w3.org/1999/xlink" content-type="dwc:institutional_code" xlink:type="simple">RMNH</named-content>.POR.11191, <named-content xmlns:xlink="http://www.w3.org/1999/xlink" content-type="dwc:institutional_code" xlink:type="simple">RMNH</named-content>.POR.11192; <italic>Ctenophore Lake</italic>, <named-content xmlns:xlink="http://www.w3.org/1999/xlink" content-type="dwc:institutional_code" xlink:type="simple">RMNH</named-content>.POR.11193, <named-content xmlns:xlink="http://www.w3.org/1999/xlink" content-type="dwc:institutional_code" xlink:type="simple">RMNH</named-content>.POR.11194, <named-content xmlns:xlink="http://www.w3.org/1999/xlink" content-type="dwc:institutional_code" xlink:type="simple">RMNH</named-content>.POR.11195, <named-content xmlns:xlink="http://www.w3.org/1999/xlink" content-type="dwc:institutional_code" xlink:type="simple">RMNH</named-content>.POR.11196, <named-content xmlns:xlink="http://www.w3.org/1999/xlink" content-type="dwc:institutional_code" xlink:type="simple">RMNH</named-content>.POR.11197; <italic>Outside Ctenophore Lake</italic>, <named-content xmlns:xlink="http://www.w3.org/1999/xlink" content-type="dwc:institutional_code" xlink:type="simple">RMNH</named-content>.POR.11198, <named-content xmlns:xlink="http://www.w3.org/1999/xlink" content-type="dwc:institutional_code" xlink:type="simple">RMNH</named-content>.POR.11199, <named-content xmlns:xlink="http://www.w3.org/1999/xlink" content-type="dwc:institutional_code" xlink:type="simple">RMNH</named-content>.POR.11200, <named-content xmlns:xlink="http://www.w3.org/1999/xlink" content-type="dwc:institutional_code" xlink:type="simple">RMNH</named-content>.POR.11201; <italic>Big Caulerpa Lake</italic>, <named-content xmlns:xlink="http://www.w3.org/1999/xlink" content-type="dwc:institutional_code" xlink:type="simple">RMNH</named-content>.POR.11202, <named-content xmlns:xlink="http://www.w3.org/1999/xlink" content-type="dwc:institutional_code" xlink:type="simple">RMNH</named-content>.POR.11203; <italic>Outside Big Caulerpa lake</italic>, <named-content xmlns:xlink="http://www.w3.org/1999/xlink" content-type="dwc:institutional_code" xlink:type="simple">RMNH</named-content>.POR.11204; <italic>Gam Island</italic>, <named-content xmlns:xlink="http://www.w3.org/1999/xlink" content-type="dwc:institutional_code" xlink:type="simple">RMNH</named-content>.POR.11205, <named-content xmlns:xlink="http://www.w3.org/1999/xlink" content-type="dwc:institutional_code" xlink:type="simple">RMNH</named-content>.POR.11206.</p><p><bold>Other material</bold>: Singapore, <named-content xmlns:xlink="http://www.w3.org/1999/xlink" content-type="dwc:institutional_code" xlink:type="simple">RMNH</named-content>.POR.3520, <named-content xmlns:xlink="http://www.w3.org/1999/xlink" content-type="dwc:institutional_code" xlink:type="simple">RMNH</named-content>.POR.2440, <named-content xmlns:xlink="http://www.w3.org/1999/xlink" content-type="dwc:institutional_code" xlink:type="simple">RMNH</named-content>.POR. 2505.</p><p><bold>Other types and material examined (not included as synonyms of <italic><tp:taxon-name><tp:taxon-name-part taxon-name-part-type="genus" reg="Cinachyrella">C.</tp:taxon-name-part><tp:taxon-name-part taxon-name-part-type="species" reg="australiensis">australiensis</tp:taxon-name-part></tp:taxon-name></italic>)</bold>: <named-content xmlns:xlink="http://www.w3.org/1999/xlink" content-type="dwc:institutional_code" xlink:type="simple">NHMUK</named-content> 1892.8.8.8. Macclesfield Bank, South China Sea <italic><tp:taxon-name><tp:taxon-name-part taxon-name-part-type="genus" reg="Cinachyra">Cinachyra</tp:taxon-name-part><tp:taxon-name-part taxon-name-part-type="species" reg="schulzei">schulzei</tp:taxon-name-part></tp:taxon-name></italic> (unpublished material). Holotype <named-content xmlns:xlink="http://www.w3.org/1999/xlink" content-type="dwc:institutional_code" xlink:type="simple">NHMUK</named-content> 1908.9.24.75 Red Sea, <italic><tp:taxon-name><tp:taxon-name-part taxon-name-part-type="genus" reg="Cinachyra">Cinachyra</tp:taxon-name-part><tp:taxon-name-part taxon-name-part-type="species" reg="trochiformis">trochiformis</tp:taxon-name-part></tp:taxon-name></italic> Keller, 1891. Holotype <named-content xmlns:xlink="http://www.w3.org/1999/xlink" content-type="dwc:institutional_code" xlink:type="simple">NHMUK</named-content> 1907.2.1.14, Gulf of Manaar, Sri Lanka, <italic><tp:taxon-name><tp:taxon-name-part taxon-name-part-type="genus" reg="Tetilla">Tetilla</tp:taxon-name-part><tp:taxon-name-part taxon-name-part-type="species" reg="poculifera">poculifera</tp:taxon-name-part></tp:taxon-name></italic> Dendy, 1905. Holotype <named-content xmlns:xlink="http://www.w3.org/1999/xlink" content-type="dwc:institutional_code" xlink:type="simple">NHMUK</named-content> 1912.2.1.35, Tella Tella Kebira, Red Sea, <italic><tp:taxon-name><tp:taxon-name-part taxon-name-part-type="genus" reg="Chrotella">Chrotella</tp:taxon-name-part><tp:taxon-name-part taxon-name-part-type="species" reg="ibis">ibis</tp:taxon-name-part></tp:taxon-name></italic> Row, 1911. <named-content xmlns:xlink="http://www.w3.org/1999/xlink" content-type="dwc:institutional_code" xlink:type="simple">RMNH</named-content> unreg. fragment taken from the type (pers. comm. NJ de Voogd) available in Naturalis collections, Kei Island, Indonesia, <italic><tp:taxon-name><tp:taxon-name-part taxon-name-part-type="genus" reg="Cinachyra">Cinachyra</tp:taxon-name-part><tp:taxon-name-part taxon-name-part-type="species" reg="mertoni">mertoni</tp:taxon-name-part></tp:taxon-name></italic> Hentschel, 1912.</p></tp:treatment-sec><tp:treatment-sec sec-type="description" id="SECID0EMXBK"><title>Description.</title><p><bold>External morphology.</bold> Globular sponges, size from 4 to 10 cm in diameter (Figure <xref ref-type="fig" rid="F6">6A, B</xref>). Surface hispid due to the projecting spicules; covered by numerous porocalices. Porocalices are abundant bowl-shape with open oval apertures, up to 10 × 5 mm and 5 mm deep, or bottle-shape, up to 18 × 6.5 mm, with minuscule apertures (2–3 mm diameter), size of porocalices can vary between habitats; a cloaca, defined as a central exhalant cavity (Boury-Esnault and Rützler, 1997), is distinguishable at the top of some specimens (Figure <xref ref-type="fig" rid="F6">6A</xref>); in preserved material some porocalices are open. Color generally bright yellow when alive, which turns paler or even white in <!--PageBreak--><!--PageBreak--><!--PageBreak--><!--PageBreak-->ethanol. In the field, the sponge can appear brownish due to sediment or greenish due to association with algae.</p><fig id="F6" position="float" orientation="portrait"><label>Figure 6.</label><caption><p><italic><tp:taxon-name><tp:taxon-name-part taxon-name-part-type="genus" reg="Cinachyrella">Cinachyrella</tp:taxon-name-part><tp:taxon-name-part taxon-name-part-type="species" reg="australiensis">australiensis</tp:taxon-name-part></tp:taxon-name></italic>. <bold>A, C, E-H, L</bold><named-content xmlns:xlink="http://www.w3.org/1999/xlink" content-type="dwc:institutional_code" xlink:type="simple">RMNH</named-content>.POR.11139, Kakaban lake, Indonesia (left side) <bold>B, D, I-K, M</bold> holotype <named-content xmlns:xlink="http://www.w3.org/1999/xlink" content-type="dwc:institutional_code" xlink:type="simple">NHMUK</named-content> 1886.12.15.367, Port Phillip Heads, Australia (right side) <bold>A</bold> In situ photograph showing porocalices <bold>B</bold> dry specimen, lateral view <bold>C</bold> skeleton showing acanthose microxeas (<italic>am</italic>) and radial bundles with oxeas <bold>D</bold> spicule montage showing acanthose microxeas (<italic>am</italic>), and oxeas (<italic>ox</italic>) <bold>E</bold> protriaene <bold>F</bold> anatriaene <bold>G</bold> Acanthose microxea, full lenght <bold>H</bold> acanthose microxea, detail <bold>I</bold> acanthose microxea, full length <bold>J</bold> acanthose microxea, detail <bold>K</bold> oxea, end detail <bold>L, M</bold> sigmaspires. Scale bars: 1 cm(<bold>B</bold>); 500 μm (<bold>C, D</bold>); 20 μm (<bold>E–G, I</bold>); 5 μm (<bold>H, J, L, M</bold>); 50 μm (<bold>K</bold>).</p></caption><graphic xmlns:xlink="http://www.w3.org/1999/xlink" xlink:href="zookeys-791-001-g006.jpg" position="float" orientation="portrait" xlink:type="simple" id="oo_236381.jpg"/></fig><p><bold>Skeleton.</bold> No cortex. Skeleton composed by bundles of oxeas and triaenes radiating from a central core.</p><p><bold>Megascleres.</bold> Holotype and Indonesian specimens’ measurements are shown in Table <xref ref-type="table" rid="T6">6</xref>. Holotype, oxeas 3375–4135.5–5500 mm × 15–24.7–37.5 mm (Figure <xref ref-type="fig" rid="F6">6D, K</xref>); no triaenes were observed in the type specimen; in Carter’s description, protriaenes are described (135 mm long) and the absence of anatriaenes was explained as their heads broke off when collected; Indonesian specimens have a wide size range of oxea 1000–5500 mm (Figure <xref ref-type="fig" rid="F6">6C</xref>), abundant anatriaenes (Figure <xref ref-type="fig" rid="F6">6F</xref>), with rhabd 2250–3224.4–4250 mm × 2.5–5.7–10 mm, cladi thin, mainly with obtuse angles 30–70.6–100 mm × 20–51.7–80 mm × 2.5–4.9–10 mm; protriaenes (Figure <xref ref-type="fig" rid="F6">6E</xref>), with thin and long cladi (20–57.1–80 mm × 25–86.9–170 mm × 2.5–7.5–12.5 mm), rhabd up to 5800 × 20 mm, tapering to dimensions of &lt; 1 mm; few prodiaenes also observed, having smaller cladi (20–30 mm × 20–30 mm); no calthrop-like triaenes.</p><table-wrap id="T6" position="float" orientation="portrait"><label>Table 6.</label><caption><p> Spicule measurements of eight specimens <italic><tp:taxon-name><tp:taxon-name-part taxon-name-part-type="genus" reg="Cinachyrella">Cinachyrella</tp:taxon-name-part><tp:taxon-name-part taxon-name-part-type="species" reg="australiensis">australiensis</tp:taxon-name-part></tp:taxon-name></italic>, five specimens of <italic><tp:taxon-name><tp:taxon-name-part taxon-name-part-type="genus" reg="Cinachyrella">C.</tp:taxon-name-part><tp:taxon-name-part taxon-name-part-type="species" reg="anomala">anomala</tp:taxon-name-part></tp:taxon-name></italic>, four specimens of <italic><tp:taxon-name><tp:taxon-name-part taxon-name-part-type="genus" reg="Cinachyrella">C.</tp:taxon-name-part><tp:taxon-name-part taxon-name-part-type="species" reg="paterifera">paterifera</tp:taxon-name-part></tp:taxon-name></italic> from different regions (n = 10 per spicule type and dimension with minimum-mean-maximum). Asterisk (*) indicate that rhabd of spicules were broken and no measurement was possible. Double asterisk (**) indicate that a particular spicule type was not observed.</p></caption><table id="TID0ERGBI" rules="all"><tbody><tr><th rowspan="1" colspan="1"/><th rowspan="1" colspan="1"/><th rowspan="1" colspan="8">
                            <bold><italic><tp:taxon-name>
                                  <tp:taxon-name-part taxon-name-part-type="genus" reg="Cinachyrella">Cinachyrella</tp:taxon-name-part>
                                  <tp:taxon-name-part taxon-name-part-type="species" reg="australiensis">australiensis</tp:taxon-name-part>
                                </tp:taxon-name></italic></bold>
                          </th><th rowspan="1" colspan="5">
                            <bold><italic><tp:taxon-name>
                                  <tp:taxon-name-part taxon-name-part-type="genus" reg="Cinachyrella">Cinachyrella</tp:taxon-name-part>
                                  <tp:taxon-name-part taxon-name-part-type="species" reg="porosa">porosa</tp:taxon-name-part>
                                </tp:taxon-name></italic></bold>
                          </th><th rowspan="1" colspan="4">
                            <bold><italic><tp:taxon-name>
                                  <tp:taxon-name-part taxon-name-part-type="genus" reg="Cinachyrella">Cinachyrella</tp:taxon-name-part>
                                  <tp:taxon-name-part taxon-name-part-type="species" reg="paterifera">paterifera</tp:taxon-name-part>
                                </tp:taxon-name></italic></bold>
                          </th></tr><tr><th rowspan="1" colspan="1"/><th rowspan="1" colspan="1"/><th rowspan="1" colspan="1">
                            <bold>BMNH86.12.15.367 (Holotype)</bold>
                          </th><th rowspan="1" colspan="1">
                            <bold>RMNH.POR.11120</bold>
                          </th><th rowspan="1" colspan="1">
                            <bold>RMNH.POR.11146</bold>
                          </th><th rowspan="1" colspan="1">
                            <bold>RMNH.POR.11123</bold>
                          </th><th rowspan="1" colspan="1">
                            <bold>RMNH.POR.11139</bold>
                          </th><th rowspan="1" colspan="1">
                            <bold>RMNH.POR.11118</bold>
                          </th><th rowspan="1" colspan="1">
                            <bold>RMNH.POR.11308</bold>
                          </th><th rowspan="1" colspan="1">
                            <bold>RMNH.POR.11192</bold>
                          </th><th rowspan="1" colspan="1">
                            <bold>BMNH86.8.27.632-3 (Holotype)</bold>
                          </th><th rowspan="1" colspan="1">
                            <bold>RMNH.POR.11226</bold>
                          </th><th rowspan="1" colspan="1">
                            <bold>RMNH.POR.11244</bold>
                          </th><th rowspan="1" colspan="1">
                            <bold>RMNH.POR.11262</bold>
                          </th><th rowspan="1" colspan="1">
                            <bold>RMNH.POR.11309</bold>
                          </th><th rowspan="1" colspan="1">
                            <bold>USNM21314 (Holotype)</bold>
                          </th><th rowspan="1" colspan="1">
                            <bold>RMNH.POR.11207</bold>
                          </th><th rowspan="1" colspan="1">
                            <bold>RMNH.POR.11213</bold>
                          </th><th rowspan="1" colspan="1">
                            <bold>RMNH.POR.11208</bold>
                          </th></tr><tr><td rowspan="1" colspan="2">
                            <bold>Locality</bold>
                          </td><td rowspan="1" colspan="1">Port Phillip Heads</td><td rowspan="1" colspan="1">Berau</td><td rowspan="1" colspan="1">Kakaban</td><td rowspan="1" colspan="1">Berau</td><td rowspan="1" colspan="1">Kakaban</td><td rowspan="1" colspan="1">Berau</td><td rowspan="1" colspan="1">Ternate</td><td rowspan="1" colspan="1">Raja Ampat</td><td rowspan="1" colspan="1">Port Denison</td><td rowspan="1" colspan="1">Tanah Banban</td><td rowspan="1" colspan="1">Teluk Pea</td><td rowspan="1" colspan="1">Raja Ampat</td><td rowspan="1" colspan="1">Ternate</td><td rowspan="1" colspan="1">Philippines</td><td rowspan="1" colspan="1">Berau</td><td rowspan="1" colspan="1">Raja Ampat</td><td rowspan="1" colspan="1">Berau</td></tr><tr><td rowspan="1" colspan="2">
                            <bold>Habitat</bold>
                          </td><td rowspan="1" colspan="1">Reef?</td><td rowspan="1" colspan="1">Reef</td><td rowspan="1" colspan="1">Marine Lake</td><td rowspan="1" colspan="1">Reef</td><td rowspan="1" colspan="1">Marine Lake</td><td rowspan="1" colspan="1">Reef</td><td rowspan="1" colspan="1">Reef</td><td rowspan="1" colspan="1">Mangrove</td><td rowspan="1" colspan="1">Reef</td><td rowspan="1" colspan="1">Marine Lake</td><td rowspan="1" colspan="1">Reef</td><td rowspan="1" colspan="1">Reef</td><td rowspan="1" colspan="1">Reef</td><td rowspan="1" colspan="1">Reef</td><td rowspan="1" colspan="1">Reef</td><td rowspan="1" colspan="1">Reef</td><td rowspan="1" colspan="1">Reef</td></tr><tr><td rowspan="2" colspan="1">
                            <bold>Oxeas</bold>
                          </td><td rowspan="1" colspan="1">Length</td><td rowspan="1" colspan="1">3375-<bold>4135.5</bold>-5500
                        </td><td rowspan="1" colspan="1">1000-<bold>3332</bold>-4500
                        </td><td rowspan="1" colspan="1">1375-<bold>2912</bold>-4000
                        </td><td rowspan="1" colspan="1">2425-<bold>3822.8</bold>-5500
                        </td><td rowspan="1" colspan="1">2250-<bold>3066</bold>-4250
                        </td><td rowspan="1" colspan="1">2300-<bold>4315</bold>-5750
                        </td><td rowspan="1" colspan="1">1500-<bold>2676</bold>-3800
                        </td><td rowspan="1" colspan="1">2000-<bold>2658.3</bold>-3750
                        </td><td rowspan="1" colspan="1">820-<bold>2553.2</bold>-3750
                        </td><td rowspan="1" colspan="1">550-<bold>2138.1</bold>-3750
                        </td><td rowspan="1" colspan="1">1350-<bold>2702.5</bold>-4000
                        </td><td rowspan="1" colspan="1">1250-<bold>2304.2</bold>-3150
                        </td><td rowspan="1" colspan="1">1500-<bold>2710</bold>-3500
                        </td><td rowspan="1" colspan="1">1400-<bold>3011.5</bold>-4750
                        </td><td rowspan="1" colspan="1">2850-<bold>3580.6</bold>-4500
                        </td><td rowspan="1" colspan="1">1850-<bold>3060</bold>-5000
                        </td><td rowspan="1" colspan="1">800-<bold>2748.2</bold>-4500
                        </td></tr><tr><td rowspan="1" colspan="1">Width</td><td rowspan="1" colspan="1">15-<bold>24.7</bold>-37.5
                        </td><td rowspan="1" colspan="1">10-<bold>40</bold>-52.5
                        </td><td rowspan="1" colspan="1">17.5-<bold>33.9</bold>-55
                        </td><td rowspan="1" colspan="1">25-<bold>41.7</bold>-60
                        </td><td rowspan="1" colspan="1">17.5-<bold>26.4</bold>-35
                        </td><td rowspan="1" colspan="1">37.5-<bold>59.1</bold>-77.5
                        </td><td rowspan="1" colspan="1">12.5-<bold>30.3</bold>-60
                        </td><td rowspan="1" colspan="1">25-<bold>31.3</bold>-37.5
                        </td><td rowspan="1" colspan="1">7.5-<bold>29.4</bold>-47.5
                        </td><td rowspan="1" colspan="1">5-<bold>28.2</bold>-60
                        </td><td rowspan="1" colspan="1">7.5-<bold>29.5</bold>-47.5
                        </td><td rowspan="1" colspan="1">12.5-<bold>29.4</bold>-40
                        </td><td rowspan="1" colspan="1">7.5-<bold>32.6</bold>-45
                        </td><td rowspan="1" colspan="1">10-<bold>34.5</bold>-62.5
                        </td><td rowspan="1" colspan="1">30-<bold>46.1</bold>-62.5
                        </td><td rowspan="1" colspan="1">12.5-<bold>35.6</bold>-55
                        </td><td rowspan="1" colspan="1">5-<bold>34.2</bold>-75
                        </td></tr><tr><td rowspan="5" colspan="1">
                            <bold>Anatriaene</bold>
                          </td><td rowspan="1" colspan="1">Rhabd</td><td rowspan="1" colspan="1">**</td><td rowspan="1" colspan="1">2750-<bold>3271.9</bold>-3650
                        </td><td rowspan="1" colspan="1">2250-<bold>3317.9</bold>-4250
                        </td><td rowspan="1" colspan="1">2700-<bold>3083.3</bold>-3300
                        </td><td rowspan="1" colspan="1">*</td><td rowspan="1" colspan="1">*</td><td rowspan="1" colspan="1">*</td><td rowspan="1" colspan="1">*</td><td rowspan="1" colspan="1">*</td><td rowspan="1" colspan="1">*</td><td rowspan="1" colspan="1">*</td><td rowspan="1" colspan="1">*</td><td rowspan="1" colspan="1">*</td><td rowspan="1" colspan="1">*</td><td rowspan="1" colspan="1">*</td><td rowspan="1" colspan="1">*</td><td rowspan="1" colspan="1">4250-<bold>4250</bold>-4250
                        </td></tr><tr><td rowspan="1" colspan="1">Rhabd width</td><td rowspan="1" colspan="1"/><td rowspan="1" colspan="1">5-<bold>6</bold>-7.5
                        </td><td rowspan="1" colspan="1">2.5-<bold>5.3</bold>-7.5
                        </td><td rowspan="1" colspan="1">4-<bold>4.9</bold>-5
                        </td><td rowspan="1" colspan="1">5-<bold>5</bold>-5
                        </td><td rowspan="1" colspan="1">5-<bold>5</bold>-5
                        </td><td rowspan="1" colspan="1">7.5-<bold>8.4</bold>-10
                        </td><td rowspan="1" colspan="1">5-<bold>5.3</bold>-7.5
                        </td><td rowspan="1" colspan="1">2.5-<bold>5.8</bold>-7.5
                        </td><td rowspan="1" colspan="1">10-<bold>12</bold>-15
                        </td><td rowspan="1" colspan="1">5-<bold>7.8</bold>-10
                        </td><td rowspan="1" colspan="1">5-<bold>5</bold>-5
                        </td><td rowspan="1" colspan="1">5-<bold>6.1</bold>-7.5
                        </td><td rowspan="1" colspan="1">5-<bold>7.5</bold>-10
                        </td><td rowspan="1" colspan="1">5-<bold>6.6</bold>-10
                        </td><td rowspan="1" colspan="1">7.5-<bold>8.8</bold>-10
                        </td><td rowspan="1" colspan="1">5-<bold>5</bold>-5
                        </td></tr><tr><td rowspan="1" colspan="1">Cladi total</td><td rowspan="1" colspan="1"/><td rowspan="1" colspan="1">50-<bold>63.5</bold>-85
                        </td><td rowspan="1" colspan="1">30-<bold>74.2</bold>-100
                        </td><td rowspan="1" colspan="1">45-<bold>58</bold>-70
                        </td><td rowspan="1" colspan="1">40-<bold>55</bold>-70
                        </td><td rowspan="1" colspan="1">60-<bold>81</bold>-100
                        </td><td rowspan="1" colspan="1">55-<bold>79.4</bold>-100
                        </td><td rowspan="1" colspan="1">70-<bold>83</bold>-100
                        </td><td rowspan="1" colspan="1">50-<bold>67.6</bold>-100
                        </td><td rowspan="1" colspan="1">65-<bold>71</bold>-80
                        </td><td rowspan="1" colspan="1">60-<bold>65</bold>-70
                        </td><td rowspan="1" colspan="1">50-<bold>62.9</bold>-70
                        </td><td rowspan="1" colspan="1">50-<bold>62.5</bold>-75
                        </td><td rowspan="1" colspan="1">17.5-<bold>24.2</bold>-30
                        </td><td rowspan="1" colspan="1">17.5-<bold>37.5</bold>-75
                        </td><td rowspan="1" colspan="1">70-<bold>90</bold>-110
                        </td><td rowspan="1" colspan="1">65-<bold>79.3</bold>-110
                        </td></tr><tr><td rowspan="1" colspan="1">Cladi length</td><td rowspan="1" colspan="1"/><td rowspan="1" colspan="1">40-<bold>49.5</bold>-65
                        </td><td rowspan="1" colspan="1">20-<bold>60.4</bold>-80
                        </td><td rowspan="1" colspan="1">30-<bold>42.5</bold>-50
                        </td><td rowspan="1" colspan="1">35-<bold>45</bold>-60
                        </td><td rowspan="1" colspan="1">32.5-<bold>49.5</bold>-57.5
                        </td><td rowspan="1" colspan="1">30-<bold>49.1</bold>-67.5
                        </td><td rowspan="1" colspan="1">50-<bold>66</bold>-80
                        </td><td rowspan="1" colspan="1">30-<bold>42</bold>-60
                        </td><td rowspan="1" colspan="1">45-<bold>56</bold>-65
                        </td><td rowspan="1" colspan="1">40-<bold>52</bold>-70
                        </td><td rowspan="1" colspan="1">40-<bold>51.4</bold>-60
                        </td><td rowspan="1" colspan="1">30-<bold>50.4</bold>-62.5
                        </td><td rowspan="1" colspan="1">2-<bold>6.5</bold>-10
                        </td><td rowspan="1" colspan="1">7.5-<bold>25.7</bold>-80
                        </td><td rowspan="1" colspan="1">50-<bold>65</bold>-80
                        </td><td rowspan="1" colspan="1">42.5-<bold>58.2</bold>-90
                        </td></tr><tr><td rowspan="1" colspan="1">Cladi width</td><td rowspan="1" colspan="1"/><td rowspan="1" colspan="1">2.5-<bold>4.5</bold>-5
                        </td><td rowspan="1" colspan="1">2.5-<bold>3.5</bold>-5
                        </td><td rowspan="1" colspan="1">4-<bold>5.6</bold>-10
                        </td><td rowspan="1" colspan="1">5-<bold>5</bold>-5
                        </td><td rowspan="1" colspan="1">5-<bold>5.1</bold>-6
                        </td><td rowspan="1" colspan="1">5-<bold>5.6-</bold>7.5
                        </td><td rowspan="1" colspan="1">5-<bold>5</bold>-5
                        </td><td rowspan="1" colspan="1">2.5-<bold>5.6</bold>-7.5
                        </td><td rowspan="1" colspan="1">10-<bold>10.5</bold>-12.5
                        </td><td rowspan="1" colspan="1">2.5-<bold>6.6</bold>-7.5
                        </td><td rowspan="1" colspan="1">2.5-<bold>4.6</bold>-5
                        </td><td rowspan="1" colspan="1">5-<bold>5.4</bold>-7.5
                        </td><td rowspan="1" colspan="1">5-<bold>5.8</bold>-7.5
                        </td><td rowspan="1" colspan="1">5-<bold>6.4</bold>-10
                        </td><td rowspan="1" colspan="1">7.5-<bold>7.5</bold>-7.5
                        </td><td rowspan="1" colspan="1">2.5-<bold>4.3</bold>-5
                        </td></tr><tr><td rowspan="5" colspan="1">
                            <bold>Protriaene</bold>
                          </td><td rowspan="1" colspan="1">Rhabd length</td><td rowspan="1" colspan="1">**</td><td rowspan="1" colspan="1">3900-<bold>4550</bold>-5800
                        </td><td rowspan="1" colspan="1">3700-<bold>4262.5</bold>-4750
                        </td><td rowspan="1" colspan="1">840-<bold>3522.5</bold>-5000
                        </td><td rowspan="1" colspan="1">2250-<bold>2375</bold>-2500
                        </td><td rowspan="1" colspan="1">**</td><td rowspan="1" colspan="1">*</td><td rowspan="1" colspan="1">*</td><td rowspan="1" colspan="1">*</td><td rowspan="1" colspan="1">*</td><td rowspan="1" colspan="1">*</td><td rowspan="1" colspan="1">*</td><td rowspan="1" colspan="1">*</td><td rowspan="1" colspan="1">*</td><td rowspan="1" colspan="1">3500-<bold>4210</bold>-5350
                        </td><td rowspan="1" colspan="1">*</td><td rowspan="1" colspan="1">4300-<bold>4689.3</bold>-5100
                        </td></tr><tr><td rowspan="1" colspan="1">Rhabd width</td><td rowspan="1" colspan="1"/><td rowspan="1" colspan="1">10-<bold>13.3</bold>-20
                        </td><td rowspan="1" colspan="1">12.5-<bold>14.7</bold>-15
                        </td><td rowspan="1" colspan="1">10-<bold>12.5</bold>-15
                        </td><td rowspan="1" colspan="1">2.5-<bold>5.9</bold>-7.5
                        </td><td rowspan="1" colspan="1"/><td rowspan="1" colspan="1">7.5-<bold>8.3</bold>-10
                        </td><td rowspan="1" colspan="1">2.5-<bold>5</bold>-7.5
                        </td><td rowspan="1" colspan="1">5-<bold>7.3</bold>-12.5
                        </td><td rowspan="1" colspan="1">5-<bold>8.8</bold>-15
                        </td><td rowspan="1" colspan="1">2.5-<bold>6.5</bold>-10
                        </td><td rowspan="1" colspan="1">2.5-<bold>3.6</bold>-5
                        </td><td rowspan="1" colspan="1">2.5-<bold>5</bold>-7.5
                        </td><td rowspan="1" colspan="1">10-<bold>10</bold>-10
                        </td><td rowspan="1" colspan="1">5-<bold>9.5</bold>-12.5
                        </td><td rowspan="1" colspan="1">5-<bold>7.8</bold>-10
                        </td><td rowspan="1" colspan="1">10-<bold>15.2</bold>-17.5
                        </td></tr><tr><td rowspan="1" colspan="1">Cladi total</td><td rowspan="1" colspan="1"/><td rowspan="1" colspan="1">20-<bold>46.9</bold>-70
                        </td><td rowspan="1" colspan="1">20-<bold>58.8</bold>-80
                        </td><td rowspan="1" colspan="1">40-<bold>60.8</bold>-80
                        </td><td rowspan="1" colspan="1">40-<bold>55</bold>-80
                        </td><td rowspan="1" colspan="1"/><td rowspan="1" colspan="1">45-<bold>50.4</bold>-55
                        </td><td rowspan="1" colspan="1">25-<bold>70.5</bold>-100
                        </td><td rowspan="1" colspan="1">25-<bold>44.4</bold>-65
                        </td><td rowspan="1" colspan="1">20-<bold>51.25</bold>-80
                        </td><td rowspan="1" colspan="1">40-<bold>59</bold>-80
                        </td><td rowspan="1" colspan="1">30-<bold>44.3</bold>-60
                        </td><td rowspan="1" colspan="1">50-<bold>53.8</bold>-67.5
                        </td><td rowspan="1" colspan="1">30-<bold>32.5</bold>-35
                        </td><td rowspan="1" colspan="1">35-<bold>53.9</bold>-75
                        </td><td rowspan="1" colspan="1">40-<bold>70</bold>-100
                        </td><td rowspan="1" colspan="1">30-<bold>37.3</bold>-60
                        </td></tr><tr><td rowspan="1" colspan="1">Cladi length </td><td rowspan="1" colspan="1"/><td rowspan="1" colspan="1">35-<bold>66.3</bold>-110
                        </td><td rowspan="1" colspan="1">25-<bold>93.8</bold>-170
                        </td><td rowspan="1" colspan="1">75-<bold>95.8</bold>-130
                        </td><td rowspan="1" colspan="1">50-<bold>79.5</bold>-110
                        </td><td rowspan="1" colspan="1"/><td rowspan="1" colspan="1">40-<bold>77.9</bold>-120
                        </td><td rowspan="1" colspan="1">30-<bold>108-</bold>150
                        </td><td rowspan="1" colspan="1">35-<bold>73</bold>-110
                        </td><td rowspan="1" colspan="1">30-<bold>77.5</bold>-125
                        </td><td rowspan="1" colspan="1">60-<bold>100</bold>-160
                        </td><td rowspan="1" colspan="1">40-<bold>67.1</bold>-100
                        </td><td rowspan="1" colspan="1">50-<bold>78.3</bold>-137.5
                        </td><td rowspan="1" colspan="1">22.5-<bold>31.3</bold>-40
                        </td><td rowspan="1" colspan="1">20-<bold>74.1</bold>-130
                        </td><td rowspan="1" colspan="1">30-<bold>82.5</bold>-140
                        </td><td rowspan="1" colspan="1">40-<bold>51.6</bold>-80
                        </td></tr><tr><td rowspan="1" colspan="1">Cladi width</td><td rowspan="1" colspan="1"/><td rowspan="1" colspan="1">5-<bold>7.9</bold>-10
                        </td><td rowspan="1" colspan="1">10-<bold>11.6</bold>-12.5
                        </td><td rowspan="1" colspan="1">10-<bold>10.8</bold>-12.5
                        </td><td rowspan="1" colspan="1">2.5-<bold>4.8</bold>-5
                        </td><td rowspan="1" colspan="1"/><td rowspan="1" colspan="1">5-<bold>5.8</bold>-7.5
                        </td><td rowspan="1" colspan="1">2.5-<bold>4</bold>.3-5
                        </td><td rowspan="1" colspan="1">5-<bold>5.1</bold>-7.5
                        </td><td rowspan="1" colspan="1">5-<bold>7.5</bold>-15
                        </td><td rowspan="1" colspan="1">2.5-<bold>5.5</bold>-10
                        </td><td rowspan="1" colspan="1">2.5-<bold>2.5</bold>-2.5
                        </td><td rowspan="1" colspan="1">2.5-<bold>4</bold>-5
                        </td><td rowspan="1" colspan="1">7.5-<bold>7.5</bold>-7.5
                        </td><td rowspan="1" colspan="1">2.5-<bold>6.8</bold>-7.5
                        </td><td rowspan="1" colspan="1">5-<bold>6.6</bold>-7.5
                        </td><td rowspan="1" colspan="1">10-<bold>11.6</bold>-15
                        </td></tr><tr><td rowspan="2" colspan="1">
                            <bold>Strongyle</bold>
                          </td><td rowspan="1" colspan="1">Length</td><td rowspan="1" colspan="1">**</td><td rowspan="1" colspan="1">--</td><td rowspan="1" colspan="1">4000-<bold>4000</bold>-4000
                        </td><td rowspan="1" colspan="1">2450-<bold>3041.7</bold>-4200
                        </td><td rowspan="1" colspan="1"/><td rowspan="1" colspan="1"/><td rowspan="1" colspan="1">2200-<bold>2650</bold>-2850
                        </td><td rowspan="1" colspan="1"/><td rowspan="1" colspan="1">2650-<bold>2650</bold>-2650
                        </td><td rowspan="1" colspan="1">**</td><td rowspan="1" colspan="1">3350-<bold>3350</bold>-3350
                        </td><td rowspan="1" colspan="1">**</td><td rowspan="1" colspan="1">**</td><td rowspan="1" colspan="1">*</td><td rowspan="1" colspan="1">2450-<bold>2800</bold>-3250
                        </td><td rowspan="1" colspan="1">2100-<bold>2975</bold>-3700
                        </td><td rowspan="1" colspan="1">1800-<bold>1862.5</bold>-1925
                        </td></tr><tr><td rowspan="1" colspan="1">Width</td><td rowspan="1" colspan="1"/><td rowspan="1" colspan="1"/><td rowspan="1" colspan="1">50-<bold>50</bold>-50
                        </td><td rowspan="1" colspan="1">35-<bold>43.3</bold>-60
                        </td><td rowspan="1" colspan="1"/><td rowspan="1" colspan="1"/><td rowspan="1" colspan="1">32.5-<bold>39.4</bold>-50
                        </td><td rowspan="1" colspan="1"/><td rowspan="1" colspan="1">35-<bold>35</bold>-35
                        </td><td rowspan="1" colspan="1"/><td rowspan="1" colspan="1">45-<bold>45</bold>-45
                        </td><td rowspan="1" colspan="1"/><td rowspan="1" colspan="1"/><td rowspan="1" colspan="1">45-<bold>45</bold>-45
                        </td><td rowspan="1" colspan="1">40-<bold>43.1</bold>-50
                        </td><td rowspan="1" colspan="1">35-<bold>45.3</bold>-62.5
                        </td><td rowspan="1" colspan="1">35-<bold>37.5</bold>-40
                        </td></tr><tr><td rowspan="1" colspan="1">
                            <bold>Acanthose microxea</bold>
                          </td><td rowspan="1" colspan="1"/><td rowspan="1" colspan="1">117-<bold>166.9</bold>-260
                        </td><td rowspan="1" colspan="1">160-<bold>197.3</bold>-230
                        </td><td rowspan="1" colspan="1">150-<bold>165</bold>-200
                        </td><td rowspan="1" colspan="1">200-<bold>230</bold>-270
                        </td><td rowspan="1" colspan="1">150-<bold>183.5</bold>-240
                        </td><td rowspan="1" colspan="1">157.5-<bold>189.5</bold>-225
                        </td><td rowspan="1" colspan="1">170-<bold>191.4</bold>-225
                        </td><td rowspan="1" colspan="1">137.5-<bold>154</bold>-175
                        </td><td rowspan="1" colspan="1"/><td rowspan="1" colspan="1"/><td rowspan="1" colspan="1"/><td rowspan="1" colspan="1"/><td rowspan="1" colspan="1"/><td rowspan="1" colspan="1"/><td rowspan="1" colspan="1"/><td rowspan="1" colspan="1"/><td rowspan="1" colspan="1"/></tr><tr><td rowspan="1" colspan="1">
                            <bold>Sigmaspires</bold>
                          </td><td rowspan="1" colspan="1"/><td rowspan="1" colspan="1">10-<bold>14.4</bold>-17.5
                        </td><td rowspan="1" colspan="1">12.5-<bold>15</bold>-17.5
                        </td><td rowspan="1" colspan="1">10-<bold>12.3</bold>-15
                        </td><td rowspan="1" colspan="1">12.5-<bold>14.8</bold>-17.5
                        </td><td rowspan="1" colspan="1">10-<bold>12</bold>-15
                        </td><td rowspan="1" colspan="1">15-<bold>16.5</bold>-20
                        </td><td rowspan="1" colspan="1">12.5-<bold>15.7</bold>-20
                        </td><td rowspan="1" colspan="1">12.5-<bold>14.8</bold>-17.5
                        </td><td rowspan="1" colspan="1">5-<bold>8.6</bold>-12.5
                        </td><td rowspan="1" colspan="1">7.5-<bold>8.5</bold>-10
                        </td><td rowspan="1" colspan="1">5-<bold>8.9</bold>-12.5
                        </td><td rowspan="1" colspan="1">5-<bold>8</bold>-10
                        </td><td rowspan="1" colspan="1">5-<bold>8</bold>-10
                        </td><td rowspan="1" colspan="1">10-<bold>13.2</bold>-17.5
                        </td><td rowspan="1" colspan="1">12.5-<bold>15.3</bold>-17.5
                        </td><td rowspan="1" colspan="1">12.5-<bold>14.5</bold>-17.5
                        </td><td rowspan="1" colspan="1">12.5-<bold>16.2</bold>-20
                        </td></tr><tr><td rowspan="5" colspan="1">
                            <bold>Protriaene (hair-like)</bold>
                          </td><td rowspan="1" colspan="1">
                            <bold>Rhabd length</bold>
                          </td><td rowspan="1" colspan="1"/><td rowspan="1" colspan="1"/><td rowspan="1" colspan="1"/><td rowspan="1" colspan="1"/><td rowspan="1" colspan="1"/><td rowspan="1" colspan="1"/><td rowspan="1" colspan="1"/><td rowspan="1" colspan="1"/><td rowspan="1" colspan="1"/><td rowspan="1" colspan="1"/><td rowspan="1" colspan="1"/><td rowspan="1" colspan="1"/><td rowspan="1" colspan="1"/><td rowspan="1" colspan="1">*</td><td rowspan="1" colspan="1">*</td><td rowspan="1" colspan="1">*</td><td rowspan="1" colspan="1">550-<bold>698.9</bold>-820
                        </td></tr><tr><td rowspan="1" colspan="1">
                            <bold>Width</bold>
                          </td><td rowspan="1" colspan="1"/><td rowspan="1" colspan="1"/><td rowspan="1" colspan="1"/><td rowspan="1" colspan="1"/><td rowspan="1" colspan="1"/><td rowspan="1" colspan="1"/><td rowspan="1" colspan="1"/><td rowspan="1" colspan="1"/><td rowspan="1" colspan="1"/><td rowspan="1" colspan="1"/><td rowspan="1" colspan="1"/><td rowspan="1" colspan="1"/><td rowspan="1" colspan="1"/><td rowspan="1" colspan="1">2.5-<bold>2.5</bold>-2.5
                        </td><td rowspan="1" colspan="1">2.5-<bold>2.5</bold>-2.5
                        </td><td rowspan="1" colspan="1">2.5-<bold>2.5</bold>-2.5
                        </td><td rowspan="1" colspan="1">2-<bold>2.2</bold>-2.5
                        </td></tr><tr><td rowspan="1" colspan="1">
                            <bold>Cladi total</bold>
                          </td><td rowspan="1" colspan="1"/><td rowspan="1" colspan="1"/><td rowspan="1" colspan="1"/><td rowspan="1" colspan="1"/><td rowspan="1" colspan="1"/><td rowspan="1" colspan="1"/><td rowspan="1" colspan="1"/><td rowspan="1" colspan="1"/><td rowspan="1" colspan="1"/><td rowspan="1" colspan="1"/><td rowspan="1" colspan="1"/><td rowspan="1" colspan="1"/><td rowspan="1" colspan="1"/><td rowspan="1" colspan="1">7.5-<bold>12.5</bold>-17.5
                        </td><td rowspan="1" colspan="1">7.5-<bold>10.9</bold>-17.5
                        </td><td rowspan="1" colspan="1">12.5-<bold>13.6</bold>-15
                        </td><td rowspan="1" colspan="1">7.5-<bold>11.7</bold>-20
                        </td></tr><tr><td rowspan="1" colspan="1">
                            <bold>Cladi length</bold>
                          </td><td rowspan="1" colspan="1"/><td rowspan="1" colspan="1"/><td rowspan="1" colspan="1"/><td rowspan="1" colspan="1"/><td rowspan="1" colspan="1"/><td rowspan="1" colspan="1"/><td rowspan="1" colspan="1"/><td rowspan="1" colspan="1"/><td rowspan="1" colspan="1"/><td rowspan="1" colspan="1"/><td rowspan="1" colspan="1"/><td rowspan="1" colspan="1"/><td rowspan="1" colspan="1"/><td rowspan="1" colspan="1">12-<bold>15.5</bold>-20
                        </td><td rowspan="1" colspan="1">17.5-<bold>21.6</bold>-25
                        </td><td rowspan="1" colspan="1">12-<bold>14.5</bold>-17.5
                        </td><td rowspan="1" colspan="1">10-<bold>14.4</bold>-25
                        </td></tr><tr><td rowspan="1" colspan="1">
                            <bold>Cladi width</bold>
                          </td><td rowspan="1" colspan="1"/><td rowspan="1" colspan="1"/><td rowspan="1" colspan="1"/><td rowspan="1" colspan="1"/><td rowspan="1" colspan="1"/><td rowspan="1" colspan="1"/><td rowspan="1" colspan="1"/><td rowspan="1" colspan="1"/><td rowspan="1" colspan="1"/><td rowspan="1" colspan="1"/><td rowspan="1" colspan="1"/><td rowspan="1" colspan="1"/><td rowspan="1" colspan="1"/><td rowspan="1" colspan="1">2.5-<bold>2.5</bold>-2.5
                        </td><td rowspan="1" colspan="1">2-<bold>2.1</bold>-2.5
                        </td><td rowspan="1" colspan="1">2.5-<bold>2.5</bold>-2.5
                        </td><td rowspan="1" colspan="1">1-<bold>1.7</bold>-2.5
                        </td></tr></tbody></table></table-wrap><p><bold>Microscleres.</bold> Numerous acanthose microxeas, holotype, 117–166.9–260 mm (Figure <xref ref-type="fig" rid="F6">6I, J</xref>), slightly larger in the Indonesian material 137.5–184.7–270 mm (Figure <xref ref-type="fig" rid="F6">6G, H</xref>); sigmaspires vary within the same range in both, holotype and Indonesian specimens, 10–14.4–20 mm, C-S shape (Figure <xref ref-type="fig" rid="F6">6L, M</xref>).</p></tp:treatment-sec><tp:treatment-sec sec-type="ecology" id="SECID0E2DEK"><title>Ecology.</title><p><italic><tp:taxon-name><tp:taxon-name-part taxon-name-part-type="genus" reg="Cinachyrella">Cinachyrella</tp:taxon-name-part><tp:taxon-name-part taxon-name-part-type="species" reg="australiensis">australiensis</tp:taxon-name-part></tp:taxon-name></italic> occurs in reefs, mangroves, and marine lakes, ranging in depths from 0 to at least 30 m, possibly deeper. Specimens can be covered by sand and mud; or in symbiosis with algae, resulting in green external color. This species produces 1–2 mm sized buds (Figure <xref ref-type="fig" rid="F8">8</xref>) and buds are extensively observed in specimens collected from marine lake habitats.</p></tp:treatment-sec><tp:treatment-sec sec-type="distribution" id="SECID0EQEEK"><title>Distribution.</title><p><italic><tp:taxon-name><tp:taxon-name-part taxon-name-part-type="genus" reg="Cinachyrella">Cinachyrella</tp:taxon-name-part><tp:taxon-name-part taxon-name-part-type="species" reg="australiensis">australiensis</tp:taxon-name-part></tp:taxon-name></italic> has a wide distribution in Indonesia, including Berau, Bunaken, Raja Ampat, <tp:taxon-name><tp:taxon-name-part taxon-name-part-type="genus" reg="Ternate">Ternate</tp:taxon-name-part></tp:taxon-name>, and Java. Previous Indonesian records are from Spermonde Archipelago in Sulawesi (de Voogd and Cleary 2005, <xref ref-type="bibr" rid="B6">Becking et al. 2006</xref>, de Voogd et al. 2006), North Sulawesi (<xref ref-type="bibr" rid="B14">Calcinai et al. 2017</xref>), Berau (<xref ref-type="bibr" rid="B80">de Voogd et al. 2009</xref>, <xref ref-type="bibr" rid="B9">Becking et al. 2013</xref>), Thousand Islands in Java (<xref ref-type="bibr" rid="B79">de Voogd and Cleary 2008</xref>), and Raja Ampat (<xref ref-type="bibr" rid="B7">Becking 2008</xref>). In addition, this species has also been found in Gulf of Oman (<xref ref-type="bibr" rid="B66">van Soest and Beglinger 2008</xref>), Seychelles Islands (<xref ref-type="bibr" rid="B76">Thomas 1973</xref>) Southwest Madagascar (<xref ref-type="bibr" rid="B77">Vacelet et al. 1976</xref>), Zanzibar (<xref ref-type="bibr" rid="B53">Pulitzer-Finali 1993</xref>), Thailand (<xref ref-type="bibr" rid="B37">Kritsanapuntu et al. 2001a</xref>-<xref ref-type="bibr" rid="B38">b</xref>, <xref ref-type="bibr" rid="B54">Putchakarn 2007</xref>), Singapore (<xref ref-type="bibr" rid="B45">Lim et al. 2008</xref>), Vietnam (<xref ref-type="bibr" rid="B4">Azzini et al. 2007</xref>), Philippines (<xref ref-type="bibr" rid="B48">Longakit et al. 2005</xref>), Northern Territory of Australia (<xref ref-type="bibr" rid="B49">McDonald et al. 2002</xref>), and the Great Barrier Reef in Australia (<xref ref-type="bibr" rid="B12">Burton 1934</xref>).</p><fig id="F7" position="float" orientation="portrait"><label>Figure 7.</label><caption><p>Distribution of <italic><tp:taxon-name><tp:taxon-name-part taxon-name-part-type="genus" reg="Cinachyrella">Cinachyrella</tp:taxon-name-part><tp:taxon-name-part taxon-name-part-type="species" reg="australiensis">australiensis</tp:taxon-name-part></tp:taxon-name></italic>. Red dot: type locality, <tp:taxon-name><tp:taxon-name-part taxon-name-part-type="genus" reg="Tethya">Tethya</tp:taxon-name-part><tp:taxon-name-part taxon-name-part-type="species" reg="cranium">cranium</tp:taxon-name-part><tp:taxon-name-part taxon-name-part-type="infraspecific-rank">var.</tp:taxon-name-part><tp:taxon-name-part taxon-name-part-type="variety" reg="australiensis">australiensis</tp:taxon-name-part></tp:taxon-name> Carter, 1886, Port Phillip Heads, Southeast Australia. Green dots: Indonesian localities where the species was collected recently. Yellow triangles: Non-Indonesian localities, Seychelles Islands, Southwest Madagascar, Zanzibar, Thailand, Singapore, Vietnam, Philippines, Northern Territory of Australia, and the Great Barrier Reef in Australia. Circled numbers: type localities of synonymized species <bold>1</bold><italic><tp:taxon-name><tp:taxon-name-part taxon-name-part-type="genus" reg="Spiretta">Spiretta</tp:taxon-name-part><tp:taxon-name-part taxon-name-part-type="species" reg="raphidiophora">raphidiophora</tp:taxon-name-part></tp:taxon-name></italic> Lendenfeld, 1888, Port Jackson, Sidney, Australia <bold>2</bold><italic><tp:taxon-name><tp:taxon-name-part taxon-name-part-type="genus" reg="Tetilla">Tetilla</tp:taxon-name-part><tp:taxon-name-part taxon-name-part-type="species" reg="hirsuta">hirsuta</tp:taxon-name-part></tp:taxon-name></italic> Dendy, 1889, Gulf of Manaar, Sri Lanka <bold>3</bold><italic><tp:taxon-name><tp:taxon-name-part taxon-name-part-type="genus" reg="Tetilla">Tetilla</tp:taxon-name-part><tp:taxon-name-part taxon-name-part-type="species" reg="lindgreni">lindgreni</tp:taxon-name-part></tp:taxon-name></italic> Lendenfeld, 1903, Christmas Island <bold>4</bold><italic><tp:taxon-name><tp:taxon-name-part taxon-name-part-type="genus" reg="Tetilla">Tetilla</tp:taxon-name-part><tp:taxon-name-part taxon-name-part-type="species" reg="poculifera">poculifera</tp:taxon-name-part></tp:taxon-name></italic> Dendy, 1905, Gulf of Manaar, Sri Lanka <bold>5</bold><italic><tp:taxon-name><tp:taxon-name-part taxon-name-part-type="genus" reg="Tethya">Tethya</tp:taxon-name-part><tp:taxon-name-part taxon-name-part-type="species" reg="hebes">hebes</tp:taxon-name-part></tp:taxon-name></italic>, 1907, at 19° South on the NW coast of Australia <bold>6</bold><italic><tp:taxon-name><tp:taxon-name-part taxon-name-part-type="genus" reg="Cinachyra">Cinachyra</tp:taxon-name-part><tp:taxon-name-part taxon-name-part-type="species" reg="isis">isis</tp:taxon-name-part></tp:taxon-name></italic> Lendenfeld, 1907, Mermaid Strait, NW Australia <bold>7</bold><italic><tp:taxon-name><tp:taxon-name-part taxon-name-part-type="genus" reg="Tetilla">Tetilla</tp:taxon-name-part><tp:taxon-name-part taxon-name-part-type="species" reg="cinachyroides">cinachyroides</tp:taxon-name-part></tp:taxon-name></italic> Hentschel, 1911, Barrow Island, NW Australia <bold>8</bold><italic><tp:taxon-name><tp:taxon-name-part taxon-name-part-type="genus" reg="Cinachyra">Cinachyra</tp:taxon-name-part><tp:taxon-name-part taxon-name-part-type="species" reg="nuda">nuda</tp:taxon-name-part></tp:taxon-name></italic> Hentschel, 1912, Aru Island, Indonesia <bold>9</bold><italic><tp:taxon-name><tp:taxon-name-part taxon-name-part-type="genus" reg="Cinachyra">Cinachyra</tp:taxon-name-part><tp:taxon-name-part taxon-name-part-type="species" reg="vaccinata">vaccinata</tp:taxon-name-part></tp:taxon-name></italic> Dendy, 1922, Diego Garcia, Chagos Islands <bold>10</bold><italic><tp:taxon-name><tp:taxon-name-part taxon-name-part-type="genus" reg="Cinachyra">Cinachyra</tp:taxon-name-part><tp:taxon-name-part taxon-name-part-type="species" reg="providentiae">providentiae</tp:taxon-name-part></tp:taxon-name></italic> Dendy, 1922, Providence Island, Seychelles <bold>11</bold><italic><tp:taxon-name><tp:taxon-name-part taxon-name-part-type="genus" reg="Cinachyrella">Cinachyrella</tp:taxon-name-part><tp:taxon-name-part taxon-name-part-type="species" reg="anatriaenilla">anatriaenilla</tp:taxon-name-part></tp:taxon-name></italic> Fernandez, Kelly, Bell, 2017, American Samoa.</p></caption><graphic xmlns:xlink="http://www.w3.org/1999/xlink" xlink:href="zookeys-791-001-g007.jpg" position="float" orientation="portrait" xlink:type="simple" id="oo_236382.jpg"/></fig><fig id="F8" position="float" orientation="portrait"><label>Figure 8.</label><caption><p>Budding and sediment capture of <italic><tp:taxon-name><tp:taxon-name-part taxon-name-part-type="genus" reg="Cinachyrella">Cinachyrella</tp:taxon-name-part></tp:taxon-name></italic> species <bold>A</bold> Three individuals of <italic><tp:taxon-name><tp:taxon-name-part taxon-name-part-type="genus" reg="Cinachyrella">C.</tp:taxon-name-part><tp:taxon-name-part taxon-name-part-type="species" reg="porosa">porosa</tp:taxon-name-part></tp:taxon-name></italic> in Haji Buang lake, East Kalimantan, Indonesia, showing distribution of buds beyond the individuals and sediment capture <bold>B</bold> Close up of <italic><tp:taxon-name><tp:taxon-name-part taxon-name-part-type="genus" reg="Cinachyrella">C.</tp:taxon-name-part><tp:taxon-name-part taxon-name-part-type="species" reg="porosa">porosa</tp:taxon-name-part></tp:taxon-name></italic> with detail of buds. Each individual is approximately 4 cm in diameter.</p></caption><graphic xmlns:xlink="http://www.w3.org/1999/xlink" xlink:href="zookeys-791-001-g008.jpg" position="float" orientation="portrait" xlink:type="simple" id="oo_236383.jpg"/></fig></tp:treatment-sec><tp:treatment-sec sec-type="remarks" id="SECID0ETOEK"><title>Remarks.</title><p>In the type description of <italic><tp:taxon-name><tp:taxon-name-part taxon-name-part-type="genus" reg="Cinachyrella">C.</tp:taxon-name-part><tp:taxon-name-part taxon-name-part-type="species" reg="australiensis">australiensis</tp:taxon-name-part></tp:taxon-name></italic><xref ref-type="bibr" rid="B17">Carter (1886)</xref>, the author did not observe anatriaenes as it can be interpreted from his statement: “I saw no anchors (smaller tetractinellids with recurved arms); but as their heads when exposed are generally broken off (for they catch in everything that they touch), it does not follow that they do not form part of the spiculation, particularly as they are present in most of the other species that I have been described (sic)”. We examined the holotype kept at the Natural History Museum (<named-content xmlns:xlink="http://www.w3.org/1999/xlink" content-type="dwc:institutional_code" xlink:type="simple">NHMUK</named-content> 1886.12.15.367) and found neither anatriaenes nor protriaenes. In addition, most of the oxeas were broken in the type specimen. Within all the examined material there is a high variability in the presence or absence <!--PageBreak-->of triaenes without a distinct geographic pattern. This variation may be related to where the sponge was cut, as it seems that triaenes are particularly abundant around the porocalices compared to other parts of the sponge. These fragile spicules are also easily broken off. We still assign our specimens to the species <italic><tp:taxon-name><tp:taxon-name-part taxon-name-part-type="genus" reg="Cinachyrella">C.</tp:taxon-name-part><tp:taxon-name-part taxon-name-part-type="species" reg="australiensis">australiensis</tp:taxon-name-part></tp:taxon-name></italic> due to the characteristic presence of acanthose microscleres. It is furthermore one of the most common names used in the literature since its description and without further evidence we do not want to cause more confusion. Further examination of <italic><tp:taxon-name><tp:taxon-name-part taxon-name-part-type="genus" reg="Cinachyrella">Cinachyrella</tp:taxon-name-part></tp:taxon-name></italic> specimens from Australia, in particular from the type locality of <italic><tp:taxon-name><tp:taxon-name-part taxon-name-part-type="genus" reg="Cinachyrella">C.</tp:taxon-name-part><tp:taxon-name-part taxon-name-part-type="species" reg="australiensis">australiensis</tp:taxon-name-part></tp:taxon-name></italic>, will shed more light in this situation. It is quite possible that after a review of specimens from Southern Australia, it will be evident that the Indonesian specimens that we assign to <italic><tp:taxon-name><tp:taxon-name-part taxon-name-part-type="genus" reg="Cinachyrella">C.</tp:taxon-name-part><tp:taxon-name-part taxon-name-part-type="species" reg="australiensis">australiensis</tp:taxon-name-part></tp:taxon-name></italic> should in fact be assigned to another species. In that case one of the junior synonyms should be used, e.g. <italic><tp:taxon-name><tp:taxon-name-part taxon-name-part-type="genus" reg="Cinachyrella">C.</tp:taxon-name-part><tp:taxon-name-part taxon-name-part-type="species" reg="raphidiophora">raphidiophora</tp:taxon-name-part></tp:taxon-name></italic> or <italic><tp:taxon-name><tp:taxon-name-part taxon-name-part-type="genus" reg="Cinachyrella">C.</tp:taxon-name-part><tp:taxon-name-part taxon-name-part-type="species" reg="hirsuta">hirsuta</tp:taxon-name-part></tp:taxon-name></italic>.</p><p>Although our focus was on Indonesian species, it was unavoidable to attempt, for the first time after Burton’s review (1934), check the status of his large list of junior synonyms, because some of them were described or later found in Indonesian localities. We gathered as many type specimens as possible, most of them repositories of the <!--PageBreak--><named-content xmlns:xlink="http://www.w3.org/1999/xlink" content-type="dwc:institutional_code" xlink:type="simple">NHMUK</named-content> (London) and <named-content xmlns:xlink="http://www.w3.org/1999/xlink" content-type="dwc:institutional_code" xlink:type="simple">NMNH</named-content> (Washington DC). The main criteria we used to suggest a species as junior synonym of <italic><tp:taxon-name><tp:taxon-name-part taxon-name-part-type="genus" reg="Cinachyrella">C.</tp:taxon-name-part><tp:taxon-name-part taxon-name-part-type="species" reg="australiensis">australiensis</tp:taxon-name-part></tp:taxon-name></italic> were the presence of acanthose microxea and that the mega- and micro-scleres have the same size range of the species. Therefore, here we include as junior synonyms the following species from Burton’s list: <italic><tp:taxon-name><tp:taxon-name-part taxon-name-part-type="genus" reg="Spiretta">Spiretta</tp:taxon-name-part><tp:taxon-name-part taxon-name-part-type="species" reg="raphidiophora">raphidiophora</tp:taxon-name-part></tp:taxon-name></italic> Lendenfeld, 1888; <italic><tp:taxon-name><tp:taxon-name-part taxon-name-part-type="genus" reg="Tetilla">Tetilla</tp:taxon-name-part><tp:taxon-name-part taxon-name-part-type="species" reg="hirsuta">hirsuta</tp:taxon-name-part></tp:taxon-name></italic> Dendy, 1889; <italic><tp:taxon-name><tp:taxon-name-part taxon-name-part-type="genus" reg="Cinachyra">Cinachyra</tp:taxon-name-part><tp:taxon-name-part taxon-name-part-type="species" reg="isis">isis</tp:taxon-name-part></tp:taxon-name></italic> Lenfenfeld, 1907; <italic><tp:taxon-name><tp:taxon-name-part taxon-name-part-type="genus" reg="Tetilla">Tetilla</tp:taxon-name-part><tp:taxon-name-part taxon-name-part-type="species" reg="cinachyroides">cinachyroides</tp:taxon-name-part></tp:taxon-name></italic> Hentschel, 1911; <italic><tp:taxon-name><tp:taxon-name-part taxon-name-part-type="genus" reg="Cinachyra">Cinachyra</tp:taxon-name-part><tp:taxon-name-part taxon-name-part-type="species" reg="nuda">nuda</tp:taxon-name-part></tp:taxon-name></italic> Hentschel, 1912; <italic><tp:taxon-name><tp:taxon-name-part taxon-name-part-type="genus" reg="Cinachyra">Cinachyra</tp:taxon-name-part><tp:taxon-name-part taxon-name-part-type="species" reg="vaccinata">vaccinata</tp:taxon-name-part></tp:taxon-name></italic> Dendy, 1922; <italic><tp:taxon-name><tp:taxon-name-part taxon-name-part-type="genus" reg="Cinachyra">Cinachyra</tp:taxon-name-part><tp:taxon-name-part taxon-name-part-type="species" reg="providentiae">providentiae</tp:taxon-name-part></tp:taxon-name></italic> Dendy, 1922. They all fulfill the <italic><tp:taxon-name><tp:taxon-name-part taxon-name-part-type="genus" reg="Cinachyrella">C.</tp:taxon-name-part><tp:taxon-name-part taxon-name-part-type="species" reg="australiensis">australiensis</tp:taxon-name-part></tp:taxon-name></italic> description.</p></tp:treatment-sec><ref-list><ref id="B6"><mixed-citation xmlns:xlink="http://www.w3.org/1999/xlink" xlink:type="simple"><person-group><name name-style="western"><surname>Becking</surname><given-names>LE</given-names></name><name name-style="western"><surname>Cleary</surname><given-names>DF</given-names></name><name name-style="western"><surname>de Voogd</surname><given-names>NJ</given-names></name><name name-style="western"><surname>Renema</surname><given-names>W</given-names></name><name name-style="western"><surname>de Beer</surname><given-names>M</given-names></name><name name-style="western"><surname>van Soest</surname><given-names>RWM</given-names></name><name name-style="western"><surname>Hoeksema</surname><given-names>BW</given-names></name></person-group> (<year>2006</year>) <article-title>Beta-diversity of tropical marine assemblages in the Spermonde Archipelago, Indonesia.</article-title><source>Marine Ecology</source><volume>27</volume>: <fpage>76</fpage>–<lpage>88</lpage>. <ext-link xlink:type="simple" ext-link-type="doi" xlink:href="10.1111/j.1439-0485.2005.00051.x">https://doi.org/10.1111/j.1439-0485.2005.00051.x</ext-link></mixed-citation></ref><ref id="B14"><mixed-citation xmlns:xlink="http://www.w3.org/1999/xlink" xlink:type="simple"><person-group><name name-style="western"><surname>Calcinai</surname><given-names>B</given-names></name><name name-style="western"><surname>Bastari</surname><given-names>A</given-names></name><name name-style="western"><surname>Bavestrello</surname><given-names>G</given-names></name><name name-style="western"><surname>Bertolino</surname><given-names>M</given-names></name><name name-style="western"><surname>Bueno-Horcajadas</surname><given-names>S</given-names></name><name name-style="western"><surname>Pansini</surname><given-names>M</given-names></name><name name-style="western"><surname>Makapedua</surname><given-names>DM</given-names></name><name name-style="western"><surname>Cerrano</surname><given-names>C</given-names></name></person-group> (<year>2017</year>) <article-title>Demosponge diversity from North Sulawesi, with the description of six new species.</article-title><source>Zookeys</source><volume>680</volume>: <fpage>105</fpage>–<lpage>150</lpage>. <ext-link xlink:type="simple" ext-link-type="doi" xlink:href="10.3897/zookeys.680.12135">https://doi.org/10.3897/zookeys.680.12135</ext-link></mixed-citation></ref><ref id="B80"><mixed-citation xmlns:xlink="http://www.w3.org/1999/xlink" xlink:type="simple"><person-group><name name-style="western"><surname>de Voogd</surname><given-names>NJ</given-names></name><name name-style="western"><surname>Becking</surname><given-names>LE</given-names></name><name name-style="western"><surname>Cleary</surname><given-names>DFR</given-names></name></person-group> (<year>2009</year>) <article-title>Sponge community composition in Derawan Islands, NE Kalimantan, Indonesia.</article-title><source>Marine Ecology Progress Series</source><volume>396</volume>: <fpage>169</fpage>–<lpage>180</lpage>. <ext-link xlink:type="simple" ext-link-type="doi" xlink:href="10.3354/meps08349">https://doi.org/10.3354/meps08349</ext-link></mixed-citation></ref><ref id="B9"><mixed-citation xmlns:xlink="http://www.w3.org/1999/xlink" xlink:type="simple"><person-group><name name-style="western"><surname>Becking</surname><given-names>LE</given-names></name><name name-style="western"><surname>Cleary</surname><given-names>DF</given-names></name><name name-style="western"><surname>de Voogd</surname><given-names>NJ</given-names></name></person-group> (<year>2013</year>) <article-title>Sponge species composition, abundance, and cover in marine lakes and coastal mangroves in Berau, Indonesia.</article-title><source>Marine Ecology Progress Series</source><volume>481</volume>: <fpage>105</fpage>–<lpage>120</lpage>. <ext-link xlink:type="simple" ext-link-type="doi" xlink:href="10.3354/meps10155">https://doi.org/10.3354/meps10155</ext-link></mixed-citation></ref><ref id="B79"><mixed-citation xmlns:xlink="http://www.w3.org/1999/xlink" xlink:type="simple"><person-group><name name-style="western"><surname>de Voogd</surname><given-names>NJ</given-names></name><name name-style="western"><surname>Cleary</surname><given-names>DFR</given-names></name></person-group> (<year>2008</year>) <article-title>An analysis of sponge biodiversity and distribution at three taxonomic levels in the Thousand Islands/Jakarta Bay reef complex, West-Java, Indonesia.</article-title><source>Marine Ecology-An Evolutionary Perspective</source><volume>29</volume>(<issue>2</issue>): <fpage>205</fpage>–<lpage>215</lpage>. <ext-link xlink:type="simple" ext-link-type="doi" xlink:href="10.1111/j.1439-0485.2008.00238.x">https://doi.org/10.1111/j.1439-0485.2008.00238.x</ext-link></mixed-citation></ref><ref id="B7"><mixed-citation xmlns:xlink="http://www.w3.org/1999/xlink" xlink:type="simple"><person-group><name name-style="western"><surname>Becking</surname><given-names>LE</given-names></name></person-group> (<year>2008</year>) Marine lakes sponge fauna. In: Hoeksema BW, SET van der Meij (Eds) Cryptic Marine Biota of the Raja Ampat Island Group – Progress report. LIPI-Naturalis.</mixed-citation></ref><ref id="B66"><mixed-citation xmlns:xlink="http://www.w3.org/1999/xlink" xlink:type="simple"><person-group><name name-style="western"><surname>van Soest</surname><given-names>RWM</given-names></name><name name-style="western"><surname>Beglinger</surname><given-names>EJ</given-names></name></person-group> (<year>2008</year>) <article-title>Tetractinellid and hadromerid sponges from the Sultanate of Oman.</article-title><source>Zoölogische Mededelingen Leiden</source><volume>82</volume>(<issue>53</issue>): <fpage>749</fpage>–<lpage>790</lpage>.</mixed-citation></ref><ref id="B76"><mixed-citation xmlns:xlink="http://www.w3.org/1999/xlink" xlink:type="simple"><person-group><name name-style="western"><surname>Thomas</surname><given-names>PA</given-names></name></person-group> (<year>1973</year>) <article-title>Marine <tp:taxon-name><tp:taxon-name-part taxon-name-part-type="class">demospongiae</tp:taxon-name-part></tp:taxon-name> of Mahé Island in the Seychelles Bank (Indian Ocean). Annales du Musée royal de l’Afrique centrale.</article-title><source>Sciences zoologiques</source><volume>203</volume>: <fpage>1</fpage>–<lpage>96</lpage>.</mixed-citation></ref><ref id="B77"><mixed-citation xmlns:xlink="http://www.w3.org/1999/xlink" xlink:type="simple"><person-group><name name-style="western"><surname>Vacelet</surname><given-names>J</given-names></name><name name-style="western"><surname>Vasseur</surname><given-names>P</given-names></name><name name-style="western"><surname>Lévi</surname><given-names>C</given-names></name></person-group> (<year>1976</year>) <article-title>Spongiaires de la pente externe des récifs coralliens de Tuléar (Sud-Ouest de Madagascar).</article-title><source>Mémoires du Muséum national d’Histoire naturelle (A, Zoologie)</source><volume>49</volume>: <fpage>1</fpage>–<lpage>116</lpage>.</mixed-citation></ref><ref id="B53"><mixed-citation xmlns:xlink="http://www.w3.org/1999/xlink" xlink:type="simple"><person-group><name name-style="western"><surname>Pulitzer-Finali</surname><given-names>G</given-names></name></person-group> (<year>1993</year>) <article-title>A collection of marine sponges from East Africa.</article-title><source>Annales Museo Civico Storia Naturale “Giacomo Doria”</source><volume>89</volume>: <fpage>247</fpage>–<lpage>350</lpage></mixed-citation></ref><ref id="B37"><mixed-citation xmlns:xlink="http://www.w3.org/1999/xlink" xlink:type="simple"><person-group><name name-style="western"><surname>Kritsanapuntu</surname><given-names>S</given-names></name><name name-style="western"><surname>Chaitanawisuti</surname><given-names>N</given-names></name><name name-style="western"><surname>Yeemin</surname><given-names>T</given-names></name></person-group> (<year>2001a</year>) <article-title>A survey of the abundance and distribution patterns of the spherical sponge, <italic><tp:taxon-name><tp:taxon-name-part taxon-name-part-type="genus">Cinachyrella</tp:taxon-name-part><tp:taxon-name-part taxon-name-part-type="species">australiensis</tp:taxon-name-part></tp:taxon-name></italic> Carter 1886 on an intertidal rocky beach at Sichang Island, inner part of Eastern Gulf of Thailand.</article-title><source>Asian Marine Biology</source><volume>18</volume>: <fpage>163</fpage>–<lpage>170</lpage>.</mixed-citation></ref><ref id="B38"><mixed-citation xmlns:xlink="http://www.w3.org/1999/xlink" xlink:type="simple"><person-group><name name-style="western"><surname>Kritsanapuntu</surname><given-names>S</given-names></name><name name-style="western"><surname>Chaitanawisuti</surname><given-names>N</given-names></name><name name-style="western"><surname>Yeemin</surname><given-names>T</given-names></name><name name-style="western"><surname>Putchakan</surname><given-names>S</given-names></name></person-group> (<year>2001b</year>) <article-title>First investigation on biodiversity of marine sponges associated with reef coral habitats in the eastern Gulf of Thailand.</article-title><source>Asian Marine Biology</source><volume>18</volume>: <fpage>105</fpage>–<lpage>115</lpage>.</mixed-citation></ref><ref id="B54"><mixed-citation xmlns:xlink="http://www.w3.org/1999/xlink" xlink:type="simple"><person-group><name name-style="western"><surname>Putchakarn</surname><given-names>S</given-names></name></person-group> (<year>2007</year>) <article-title>Species diversity of marine sponges dwelling in coral reefs in Had Khanom-Mo Ko Thale Tai National Park, Nakhon Si Thammarat Province, Thailand.</article-title><source>Journal of the Marine Biological Association of the United Kingdom</source><volume>87</volume>: <fpage>1635</fpage>–<lpage>1642</lpage>. <ext-link xlink:type="simple" ext-link-type="doi" xlink:href="10.1017/S002531540705833X">https://doi.org/10.1017/S002531540705833X</ext-link></mixed-citation></ref><ref id="B45"><mixed-citation xmlns:xlink="http://www.w3.org/1999/xlink" xlink:type="simple"><person-group><name name-style="western"><surname>Lim</surname><given-names>S-C</given-names></name><name name-style="western"><surname>de Voogd</surname><given-names>NJ</given-names></name><name name-style="western"><surname>Siang</surname><given-names>TK</given-names></name></person-group> (<year>2008</year>) <source>A guide to sponges of Singapore.</source><publisher-name>Science Centre of Singapore</publisher-name>, <publisher-loc>Singapore</publisher-loc>, <size units="page">173 pp</size>.</mixed-citation></ref><ref id="B4"><mixed-citation xmlns:xlink="http://www.w3.org/1999/xlink" xlink:type="simple"><person-group><name name-style="western"><surname>Azzini</surname><given-names>F</given-names></name><name name-style="western"><surname>Calcinai</surname><given-names>B</given-names></name><name name-style="western"><surname>Cerrano</surname><given-names>C</given-names></name><name name-style="western"><surname>Bavestrello</surname><given-names>G</given-names></name><name name-style="western"><surname>Panzini</surname><given-names>M</given-names></name></person-group> (<year>2007</year>) Sponges of the marine karst lakes and of the coast of the islands of Ha Long Bay (North Vietnam). In: Custodio MR, et al. (Eds) <tp:taxon-name><tp:taxon-name-part taxon-name-part-type="phylum">Porifera</tp:taxon-name-part></tp:taxon-name> research: Biodiversity, Innovation and Sustainability. Museo Nacional, Rio de Janeiro, 157–164.</mixed-citation></ref><ref id="B48"><mixed-citation xmlns:xlink="http://www.w3.org/1999/xlink" xlink:type="simple"><person-group><name name-style="western"><surname>Longakit</surname><given-names>MBA</given-names></name><name name-style="western"><surname>Sotto</surname><given-names>F</given-names></name><name name-style="western"><surname>Kelly</surname><given-names>M</given-names></name></person-group> (<year>2005</year>) <article-title>The shallow water marine sponges (<tp:taxon-name><tp:taxon-name-part taxon-name-part-type="phylum">Porifera</tp:taxon-name-part></tp:taxon-name>) of Cebu, Philippines.</article-title><source>Science Diliman</source><volume>17</volume>(<issue>2</issue>): <fpage>52</fpage>–<lpage>74</lpage>.</mixed-citation></ref><ref id="B49"><mixed-citation xmlns:xlink="http://www.w3.org/1999/xlink" xlink:type="simple"><person-group><name name-style="western"><surname>McDonald</surname><given-names>JI</given-names></name><name name-style="western"><surname>Hooper</surname><given-names>JNA</given-names></name><name name-style="western"><surname>McGuinness</surname><given-names>KA</given-names></name></person-group> (<year>2002</year>) <article-title>Environmentally influenced variability in the morphology of <italic><tp:taxon-name><tp:taxon-name-part taxon-name-part-type="genus">Cinachyrella</tp:taxon-name-part><tp:taxon-name-part taxon-name-part-type="species">australiensis</tp:taxon-name-part></tp:taxon-name></italic> (Carter 1886) (<tp:taxon-name><tp:taxon-name-part taxon-name-part-type="phylum">Porifera</tp:taxon-name-part></tp:taxon-name>: <tp:taxon-name><tp:taxon-name-part taxon-name-part-type="order">Spirophorida</tp:taxon-name-part></tp:taxon-name>: <tp:taxon-name><tp:taxon-name-part taxon-name-part-type="family">Tetillidae</tp:taxon-name-part></tp:taxon-name>).</article-title><source>Marine and Freshwater Research</source><volume>53</volume>: <fpage>79</fpage>–<lpage>84</lpage>. <ext-link xlink:type="simple" ext-link-type="doi" xlink:href="10.1071/MF00153">https://doi.org/10.1071/MF00153</ext-link></mixed-citation></ref><ref id="B12"><mixed-citation xmlns:xlink="http://www.w3.org/1999/xlink" xlink:type="simple"><person-group><name name-style="western"><surname>Burton</surname><given-names>M</given-names></name></person-group> (<year>1934</year>) Sponges. Scientific Reports of the Great Barrier Reef Expedition 1928–1929 4(14): 513–621.</mixed-citation></ref><ref id="B17"><mixed-citation xmlns:xlink="http://www.w3.org/1999/xlink" xlink:type="simple"><person-group><name name-style="western"><surname>Carter</surname><given-names>HJ</given-names></name></person-group> (<year>1886</year>) Descriptions of sponges from the neighbourhood of Port Phillip Heads, South Australia, continued. Annals and Magazine of Natural History (5) 18: 34–55, 126–149. <ext-link xlink:type="simple" ext-link-type="doi" xlink:href="10.1080/00222938609459946">https://doi.org/10.1080/00222938609459946</ext-link></mixed-citation></ref></ref-list></tp:taxon-treatment>
