# Supplementary material for: Unravelling the moons: review of the genera Paratetilla and Cinachyrella in the Indo-Pacific (Demospongiae, Tetractinellida, Tetillidae)
Source: Zookeys. 2018 Oct 22;(791):1–46. doi: 10.3897/zookeys.791.27546 (PMC6209763; doi:10.3897/zookeys.791.27546)
Supplement: XML Treatment for Cinachyrella porosa [file zookeys.791.27546-treatment4.xml]

<!DOCTYPE tp:taxon-treatment
  PUBLIC "-//TaxonX//DTD Taxonomic Treatment Publishing DTD v0 20100105//EN" "tax-treatment-NSO.dtd">
<tp:taxon-treatment xmlns:tp="http://www.plazi.org/taxpub"><tp:treatment-meta><kwd-group><label>Taxon classification</label><kwd><named-content xmlns:xlink="http://www.w3.org/1999/xlink" content-type="kingdom">Animalia</named-content></kwd><kwd><named-content xmlns:xlink="http://www.w3.org/1999/xlink" content-type="order">Tetractinellida</named-content></kwd><kwd><named-content xmlns:xlink="http://www.w3.org/1999/xlink" content-type="family">Tetillidae</named-content></kwd></kwd-group><mixed-citation publication-type="journal"><person-group><name><surname>Santodomingo</surname><given-names>Nadiezhda</given-names></name><name><surname>Becking</surname><given-names>Leontine E.</given-names></name></person-group><article-title>Unravelling the moons: review of the genera <italic><tp:taxon-name><tp:taxon-name-part taxon-name-part-type="genus" reg="Paratetilla">Paratetilla</tp:taxon-name-part></tp:taxon-name></italic> and <italic><tp:taxon-name><tp:taxon-name-part taxon-name-part-type="genus" reg="Cinachyrella">Cinachyrella</tp:taxon-name-part></tp:taxon-name></italic> in the Indo-Pacific (<tp:taxon-name><tp:taxon-name-part taxon-name-part-type="class">Demospongiae</tp:taxon-name-part></tp:taxon-name>, <tp:taxon-name><tp:taxon-name-part taxon-name-part-type="order">Tetractinellida</tp:taxon-name-part></tp:taxon-name>, <tp:taxon-name><tp:taxon-name-part taxon-name-part-type="family">Tetillidae</tp:taxon-name-part></tp:taxon-name>)</article-title><source>Zookeys</source><day>22</day><month>10</month><year>2018</year><volume>2018</volume><issue>791</issue><fpage>1</fpage><lpage>46</lpage><pub-id pub-id-type="doi">10.3897/zookeys.791.27546</pub-id></mixed-citation></tp:treatment-meta><tp:nomenclature><tp:taxon-name>
                    <tp:taxon-name-part taxon-name-part-type="genus" reg="Cinachyrella">Cinachyrella</tp:taxon-name-part>
                    <tp:taxon-name-part taxon-name-part-type="species" reg="porosa">porosa</tp:taxon-name-part>
                  </tp:taxon-name><tp:taxon-authority>(Lendenfeld, 1888)</tp:taxon-authority><xref ref-type="fig" rid="F9">Figs 9</xref><xref ref-type="fig" rid="F10">, 10</xref><!--PageBreak--><tp:nomenclature-citation-list><tp:nomenclature-citation><tp:taxon-name>
                        <tp:taxon-name-part taxon-name-part-type="genus" reg="Spiretta">Spiretta</tp:taxon-name-part>
                        <tp:taxon-name-part taxon-name-part-type="species" reg="porosa">porosa</tp:taxon-name-part>
                      </tp:taxon-name><comment>Lendenfeld, 1888: 43 (type seen).</comment></tp:nomenclature-citation><tp:nomenclature-citation><tp:taxon-name>
                        <tp:taxon-name-part taxon-name-part-type="genus" reg="Cinachyra">Cinachyra</tp:taxon-name-part>
                        <tp:taxon-name-part taxon-name-part-type="species" reg="malaccensis">malaccensis</tp:taxon-name-part>
                      </tp:taxon-name><comment>Sollas, 1902: 219, pl. XIV, fig. 2; pl. XV, fig. 5. Malacca Strait.</comment></tp:nomenclature-citation><tp:nomenclature-citation><tp:taxon-name>
                        <tp:taxon-name-part taxon-name-part-type="genus" reg="Tetilla">Tetilla</tp:taxon-name-part>
                        <tp:taxon-name-part taxon-name-part-type="species" reg="porosa">porosa</tp:taxon-name-part>
                      </tp:taxon-name><comment>; Lendenfeld, 1903: 22.</comment></tp:nomenclature-citation><tp:nomenclature-citation><tp:taxon-name>
                        <tp:taxon-name-part taxon-name-part-type="genus" reg="Tetilla">Tetilla</tp:taxon-name-part>
                        <tp:taxon-name-part taxon-name-part-type="species" reg="anomala">anomala</tp:taxon-name-part>
                      </tp:taxon-name><comment>Dendy, 1905: 91, pl. III, fig.5 (type seen).</comment></tp:nomenclature-citation><tp:nomenclature-citation><tp:taxon-name>
                        <tp:taxon-name-part taxon-name-part-type="genus" reg="Cinachyra">Cinachyra</tp:taxon-name-part>
                        <tp:taxon-name-part taxon-name-part-type="species" reg="albatridens">albatridens</tp:taxon-name-part>
                      </tp:taxon-name><comment>Lendenfeld, 1907: 149, pl. XV, figs 7–9 (type seen).</comment></tp:nomenclature-citation><tp:nomenclature-citation><tp:taxon-name>
                        <tp:taxon-name-part taxon-name-part-type="genus" reg="Cinachyra">Cinachyra</tp:taxon-name-part>
                        <tp:taxon-name-part taxon-name-part-type="species" reg="albaobtusa">albaobtusa</tp:taxon-name-part>
                      </tp:taxon-name><comment>Lendenfeld, 1907: 154, pl. XVI, figs 45–52 (type seen).</comment></tp:nomenclature-citation><tp:nomenclature-citation><tp:taxon-name>
                        <tp:taxon-name-part taxon-name-part-type="genus" reg="Cinachyra">Cinachyra</tp:taxon-name-part>
                        <tp:taxon-name-part taxon-name-part-type="species" reg="albabidens">albabidens</tp:taxon-name-part>
                      </tp:taxon-name><comment>Lendenfeld, 1907: 151, pl. XVI, figs 39–44 (type seen).</comment></tp:nomenclature-citation><tp:nomenclature-citation><tp:taxon-name>
                        <tp:taxon-name-part taxon-name-part-type="genus" reg="Tethya">Tethya</tp:taxon-name-part>
                        <tp:taxon-name-part taxon-name-part-type="species" reg="clavigera">clavigera</tp:taxon-name-part>
                      </tp:taxon-name><comment>Hentschel, 1912: 327, pl. XVI, fig.1, pl. XVIII, fig. 10 In Aru Island, Beach Ngaiboor Trangan.</comment></tp:nomenclature-citation><tp:nomenclature-citation><tp:taxon-name>
                        <tp:taxon-name-part taxon-name-part-type="genus" reg="Cinachyra">Cinachyra</tp:taxon-name-part>
                        <tp:taxon-name-part taxon-name-part-type="species" reg="anomala">anomala</tp:taxon-name-part>
                      </tp:taxon-name><comment>; Dendy, 1922: 20, pl. 1, fig. 3 (material seen).</comment></tp:nomenclature-citation><tp:nomenclature-citation><tp:taxon-name>
                        <tp:taxon-name-part taxon-name-part-type="genus" reg="Cinachyra">Cinachyra</tp:taxon-name-part>
                        <tp:taxon-name-part taxon-name-part-type="species" reg="porosa">porosa</tp:taxon-name-part>
                      </tp:taxon-name><comment>; de Laubenfels, 1954: 240, pl. XI, fig. b (material seen).</comment></tp:nomenclature-citation></tp:nomenclature-citation-list></tp:nomenclature><tp:treatment-sec sec-type="material" id="SECID0EHOFK"><title>Material examined.</title><p>Holotype <named-content xmlns:xlink="http://www.w3.org/1999/xlink" content-type="dwc:institutional_code" xlink:type="simple">NHMUK</named-content> 1886.8.29.632-633, Port Denison, Australia (as <italic><tp:taxon-name><tp:taxon-name-part taxon-name-part-type="genus" reg="Spiretta">Spiretta</tp:taxon-name-part><tp:taxon-name-part taxon-name-part-type="species" reg="porosa">porosa</tp:taxon-name-part></tp:taxon-name></italic>). <named-content xmlns:xlink="http://www.w3.org/1999/xlink" content-type="dwc:institutional_code" xlink:type="simple">NHMUK</named-content> 1907.2.1.12, Chilaw, Sri Lanka (as <italic><tp:taxon-name><tp:taxon-name-part taxon-name-part-type="genus" reg="Tetilla">Tetilla</tp:taxon-name-part><tp:taxon-name-part taxon-name-part-type="species" reg="anomala">anomala</tp:taxon-name-part></tp:taxon-name></italic>). <named-content xmlns:xlink="http://www.w3.org/1999/xlink" content-type="dwc:institutional_code" xlink:type="simple">NHMUK</named-content> 1908.2.9.40-42, Diego Garcia, Chagos Archipelago (as <italic><tp:taxon-name><tp:taxon-name-part taxon-name-part-type="genus" reg="Cinachyra">Cinachyra</tp:taxon-name-part><tp:taxon-name-part taxon-name-part-type="species" reg="albatridens">albatridens</tp:taxon-name-part></tp:taxon-name></italic>). <named-content xmlns:xlink="http://www.w3.org/1999/xlink" content-type="dwc:institutional_code" xlink:type="simple">NHMUK</named-content> 1908.9.24.72, Anachoreten (=Keniet) Islands, Papua New Guinea (as <italic><tp:taxon-name><tp:taxon-name-part taxon-name-part-type="genus" reg="Cinachyra">Cinachyra</tp:taxon-name-part><tp:taxon-name-part taxon-name-part-type="species" reg="albaobtusa">albaobtusa</tp:taxon-name-part></tp:taxon-name></italic>). <named-content xmlns:xlink="http://www.w3.org/1999/xlink" content-type="dwc:institutional_code" xlink:type="simple">NHMUK</named-content> 1908.9.24.71, Tonga Islands (as <italic><tp:taxon-name><tp:taxon-name-part taxon-name-part-type="genus" reg="Cinachyra">Cinachyra</tp:taxon-name-part><tp:taxon-name-part taxon-name-part-type="species" reg="albabidens">albabidens</tp:taxon-name-part></tp:taxon-name></italic>). <bold>INDONESIA</bold>, East Kalimantan, <italic>Berau reef</italic>, <named-content xmlns:xlink="http://www.w3.org/1999/xlink" content-type="dwc:institutional_code" xlink:type="simple">RMNH</named-content>.POR.11228 [LT628324]; <italic>Pea Bay</italic>, <named-content xmlns:xlink="http://www.w3.org/1999/xlink" content-type="dwc:institutional_code" xlink:type="simple">RMNH</named-content>.POR.11242, <named-content xmlns:xlink="http://www.w3.org/1999/xlink" content-type="dwc:institutional_code" xlink:type="simple">RMNH</named-content>.POR.11243, <named-content xmlns:xlink="http://www.w3.org/1999/xlink" content-type="dwc:institutional_code" xlink:type="simple">RMNH</named-content>.POR.11244 [JX177888]; <italic>Bamban Lake</italic>, <named-content xmlns:xlink="http://www.w3.org/1999/xlink" content-type="dwc:institutional_code" xlink:type="simple">RMNH</named-content>.POR.11222, <named-content xmlns:xlink="http://www.w3.org/1999/xlink" content-type="dwc:institutional_code" xlink:type="simple">RMNH</named-content>.POR.11223, <named-content xmlns:xlink="http://www.w3.org/1999/xlink" content-type="dwc:institutional_code" xlink:type="simple">RMNH</named-content>.POR.11224, <named-content xmlns:xlink="http://www.w3.org/1999/xlink" content-type="dwc:institutional_code" xlink:type="simple">RMNH</named-content>.POR.11225 [LT628327], <named-content xmlns:xlink="http://www.w3.org/1999/xlink" content-type="dwc:institutional_code" xlink:type="simple">RMNH</named-content>.POR.11226; <named-content xmlns:xlink="http://www.w3.org/1999/xlink" content-type="dwc:institutional_code" xlink:type="simple">RMNH</named-content>.POR.11226; <italic>Bandong Lake</italic>, <named-content xmlns:xlink="http://www.w3.org/1999/xlink" content-type="dwc:institutional_code" xlink:type="simple">RMNH</named-content>.POR.11227; <italic>Haji Buang Lake</italic>, <named-content xmlns:xlink="http://www.w3.org/1999/xlink" content-type="dwc:institutional_code" xlink:type="simple">RMNH</named-content>.POR.11236, <named-content xmlns:xlink="http://www.w3.org/1999/xlink" content-type="dwc:institutional_code" xlink:type="simple">RMNH</named-content>.POR.11237, <named-content xmlns:xlink="http://www.w3.org/1999/xlink" content-type="dwc:institutional_code" xlink:type="simple">RMNH</named-content>.POR.11238, <named-content xmlns:xlink="http://www.w3.org/1999/xlink" content-type="dwc:institutional_code" xlink:type="simple">RMNH</named-content>.POR.11239, <named-content xmlns:xlink="http://www.w3.org/1999/xlink" content-type="dwc:institutional_code" xlink:type="simple">RMNH</named-content>.POR.11240 [LT628325], <named-content xmlns:xlink="http://www.w3.org/1999/xlink" content-type="dwc:institutional_code" xlink:type="simple">RMNH</named-content>.POR.11230, <named-content xmlns:xlink="http://www.w3.org/1999/xlink" content-type="dwc:institutional_code" xlink:type="simple">RMNH</named-content>.POR.11231, <named-content xmlns:xlink="http://www.w3.org/1999/xlink" content-type="dwc:institutional_code" xlink:type="simple">RMNH</named-content>.POR.11232 [LT628326], <named-content xmlns:xlink="http://www.w3.org/1999/xlink" content-type="dwc:institutional_code" xlink:type="simple">RMNH</named-content>.POR.11233, <named-content xmlns:xlink="http://www.w3.org/1999/xlink" content-type="dwc:institutional_code" xlink:type="simple">RMNH</named-content>.POR.11234, <named-content xmlns:xlink="http://www.w3.org/1999/xlink" content-type="dwc:institutional_code" xlink:type="simple">RMNH</named-content>.POR.11235, <named-content xmlns:xlink="http://www.w3.org/1999/xlink" content-type="dwc:institutional_code" xlink:type="simple">RMNH</named-content>.POR. 3514; <italic>Kakaban Lake</italic>, <named-content xmlns:xlink="http://www.w3.org/1999/xlink" content-type="dwc:institutional_code" xlink:type="simple">RMNH</named-content>.POR.11241. Java, <italic>Thousand Islands</italic>, <named-content xmlns:xlink="http://www.w3.org/1999/xlink" content-type="dwc:institutional_code" xlink:type="simple">RMNH</named-content>.POR.1998, <named-content xmlns:xlink="http://www.w3.org/1999/xlink" content-type="dwc:institutional_code" xlink:type="simple">RMNH</named-content>.POR.2108. Sulawesi, <italic>Bunaken</italic>, <named-content xmlns:xlink="http://www.w3.org/1999/xlink" content-type="dwc:institutional_code" xlink:type="simple">RMNH</named-content>.POR.3105. <tp:taxon-name><tp:taxon-name-part taxon-name-part-type="genus" reg="Ternate">Ternate</tp:taxon-name-part></tp:taxon-name>, <italic>Ternate reef</italic>, <named-content xmlns:xlink="http://www.w3.org/1999/xlink" content-type="dwc:institutional_code" xlink:type="simple">RMNH</named-content>.POR.11309. West Papua, <italic>Sawaundarek Lake</italic>, <named-content xmlns:xlink="http://www.w3.org/1999/xlink" content-type="dwc:institutional_code" xlink:type="simple">RMNH</named-content>.POR.11245 [JX177884], <named-content xmlns:xlink="http://www.w3.org/1999/xlink" content-type="dwc:institutional_code" xlink:type="simple">RMNH</named-content>.<!--PageBreak--><!--PageBreak--><!--PageBreak-->POR.11246 [LT628323], <named-content xmlns:xlink="http://www.w3.org/1999/xlink" content-type="dwc:institutional_code" xlink:type="simple">RMNH</named-content>.POR.11247, <named-content xmlns:xlink="http://www.w3.org/1999/xlink" content-type="dwc:institutional_code" xlink:type="simple">RMNH</named-content>.POR.11248; <italic>Ctenophore Lake</italic>, <named-content xmlns:xlink="http://www.w3.org/1999/xlink" content-type="dwc:institutional_code" xlink:type="simple">RMNH</named-content>.POR.11249, <named-content xmlns:xlink="http://www.w3.org/1999/xlink" content-type="dwc:institutional_code" xlink:type="simple">RMNH</named-content>.POR.11250, <named-content xmlns:xlink="http://www.w3.org/1999/xlink" content-type="dwc:institutional_code" xlink:type="simple">RMNH</named-content>.POR.11251, <named-content xmlns:xlink="http://www.w3.org/1999/xlink" content-type="dwc:institutional_code" xlink:type="simple">RMNH</named-content>.POR.11251, <named-content xmlns:xlink="http://www.w3.org/1999/xlink" content-type="dwc:institutional_code" xlink:type="simple">RMNH</named-content>.POR.11252, <named-content xmlns:xlink="http://www.w3.org/1999/xlink" content-type="dwc:institutional_code" xlink:type="simple">RMNH</named-content>.POR.11253, <named-content xmlns:xlink="http://www.w3.org/1999/xlink" content-type="dwc:institutional_code" xlink:type="simple">RMNH</named-content>.POR.11254, <named-content xmlns:xlink="http://www.w3.org/1999/xlink" content-type="dwc:institutional_code" xlink:type="simple">RMNH</named-content>.POR.11255, <named-content xmlns:xlink="http://www.w3.org/1999/xlink" content-type="dwc:institutional_code" xlink:type="simple">RMNH</named-content>.POR.11256, <named-content xmlns:xlink="http://www.w3.org/1999/xlink" content-type="dwc:institutional_code" xlink:type="simple">RMNH</named-content>.POR.11257, <named-content xmlns:xlink="http://www.w3.org/1999/xlink" content-type="dwc:institutional_code" xlink:type="simple">RMNH</named-content>.POR.11258, <named-content xmlns:xlink="http://www.w3.org/1999/xlink" content-type="dwc:institutional_code" xlink:type="simple">RMNH</named-content>.POR.11259; <italic>Outside Ctenophore Lake</italic>, <named-content xmlns:xlink="http://www.w3.org/1999/xlink" content-type="dwc:institutional_code" xlink:type="simple">RMNH</named-content>.POR.11260, <named-content xmlns:xlink="http://www.w3.org/1999/xlink" content-type="dwc:institutional_code" xlink:type="simple">RMNH</named-content>.POR.11261, <named-content xmlns:xlink="http://www.w3.org/1999/xlink" content-type="dwc:institutional_code" xlink:type="simple">RMNH</named-content>.POR.11262; <italic>Gam Island, Reef flat</italic>, <named-content xmlns:xlink="http://www.w3.org/1999/xlink" content-type="dwc:institutional_code" xlink:type="simple">RMNH</named-content>.POR.11263; <italic>Gam Island, Mangrove</italic>, <named-content xmlns:xlink="http://www.w3.org/1999/xlink" content-type="dwc:institutional_code" xlink:type="simple">RMNH</named-content>.POR.11264.</p></tp:treatment-sec><tp:treatment-sec sec-type="description" id="SECID0EEYFK"><title>Description.</title><p><bold>External morphology.</bold> Globular sponges, size from 3 to 5 cm in diameter (Figs <xref ref-type="fig" rid="F9">9A</xref>, <xref ref-type="fig" rid="F10">10A, B</xref>). Surface highly hispid due to the projecting spicules, covered by numerous porocalices. Porocalices are bowl-shape, with rounded apertures, up to 4 × 5 mm and 5 mm deep, abundant; no cloaca; in preserved material some porocalices are closed. Color generally yellow when alive (Figure <xref ref-type="fig" rid="F10">10A, B</xref>), which turns paler or even white-grey after preservation in ethanol (Figure <xref ref-type="fig" rid="F9">9A</xref>).</p><fig id="F9" position="float" orientation="portrait"><label>Figure 9.</label><caption><p><italic><tp:taxon-name><tp:taxon-name-part taxon-name-part-type="genus" reg="Cinachyrella">Cinachyrella</tp:taxon-name-part><tp:taxon-name-part taxon-name-part-type="species" reg="porosa">porosa</tp:taxon-name-part></tp:taxon-name></italic>. Holotype NHMUK1886.8.29.632-633, Port Denison, Australia. <bold>A</bold> preserved material showing porocalices and internal structure <bold>B</bold> Labels of the type specimen <bold>C</bold> skeleton <bold>D</bold> electron micrograph showing oxea fragments and triaenes rhabds <bold>E</bold> oxea, end detail <bold>F</bold> protriaene <bold>G</bold> prodiaene <bold>H, I</bold> anatriaenes <bold>J</bold> sigmaspires. Scale bars: 1 cm (<bold>A, C</bold>); 500 μm (<bold>D</bold>); 50 μm (<bold>E</bold>); 40 μm (<bold>F–I</bold>); 5 μm (<bold>J</bold>).</p></caption><graphic xmlns:xlink="http://www.w3.org/1999/xlink" xlink:href="zookeys-791-001-g009.jpg" position="float" orientation="portrait" xlink:type="simple" id="oo_236384.jpg"/></fig><fig id="F10" position="float" orientation="portrait"><label>Figure 10.</label><caption><p><italic><tp:taxon-name><tp:taxon-name-part taxon-name-part-type="genus" reg="Cinachyrella">Cinachyrella</tp:taxon-name-part><tp:taxon-name-part taxon-name-part-type="species" reg="porosa">porosa</tp:taxon-name-part></tp:taxon-name></italic> from Indonesia. A, C, E-I, N, <named-content xmlns:xlink="http://www.w3.org/1999/xlink" content-type="dwc:institutional_code" xlink:type="simple">RMNH</named-content>.POR.11223, Tanah Bambam Lake. <bold>B,D, J-M, O</bold><named-content xmlns:xlink="http://www.w3.org/1999/xlink" content-type="dwc:institutional_code" xlink:type="simple">RMNH</named-content>.POR.11235, Haji Buang Lake <bold>A-B</bold><italic>In situ</italic> photographs; <bold>C</bold> skeleton, showing radial bundles and triaenes <bold>D</bold> spicules in light microscope showing oxeas and triaenes rhabds <bold>E, F</bold> oxea, end details <bold>G</bold> prodiaene <bold>H, I</bold> protriaene <bold>J</bold> oxea, end detail <bold>K</bold> protriaene <bold>L</bold> anatriaene in light microscopy <bold>M</bold> spheres <bold>N, O</bold> sigmaspires. Scale bars: 500 μm (<bold>C, D</bold>); 20 μm (<bold>E,F, J</bold>); 40 μm (<bold>G–I, K</bold>); 100 μm (<bold>L</bold>); 5 μm (<bold>M–O</bold>).</p></caption><graphic xmlns:xlink="http://www.w3.org/1999/xlink" xlink:href="zookeys-791-001-g010.jpg" position="float" orientation="portrait" xlink:type="simple" id="oo_236385.jpg"/></fig><p><bold>Skeleton.</bold> No cortex. Skeleton composed by bundles of oxeas and triaenes radiating from a central core (Figs <xref ref-type="fig" rid="F9">9C</xref>, <xref ref-type="fig" rid="F10">10C</xref>).</p><p><bold>Megascleres</bold>. Measurements are shown in Table <xref ref-type="table" rid="T6">6</xref> for the holotype and Indonesian specimens. Holotype, oxeas 820–2553.2–3750 mm × 7.5–29.4–47.5 mm (Figure <xref ref-type="fig" rid="F9">9C-E</xref>); few anatriaenes (Figure <xref ref-type="fig" rid="F9">9H, I</xref>), with rhabd always broken 2.5–7.3–15 mm, cladi thin, with obtuse angles 50–67.6–100 mm × 30–42–60 mm × 2.5–5.6–7.5 mm; protriaenes less abundant (Figure <xref ref-type="fig" rid="F9">9F</xref>), with rhabd always broken up to 5800 mm × 5–7.3–12.5, probably tapering to dimensions &lt; 1 mm, with thin and long cladi (25–44.4–65mm × 35–73–110mm × 5–5.1–7.5 mm); abundant prodiaenes with similar dimensions as protriaenes (Figure <xref ref-type="fig" rid="F9">9G</xref>).</p><p><bold>Microscleres.</bold> No microxeas. Sigmaspires 5–8.6–12.5 mm in the holotype (Figure <xref ref-type="fig" rid="F9">9J</xref>) and 5–8.4–12.5 in the Indonesian specimens (Figure <xref ref-type="fig" rid="F10">10N, O</xref>), C-S shape; in some Indonesian specimens, silica spheres ranging from 3–7 mm in diameter can be present (Figure <xref ref-type="fig" rid="F10">10M</xref>).</p></tp:treatment-sec><tp:treatment-sec sec-type="ecology" id="SECID0ET5FK"><title>Ecology.</title><p>Occurs in reefs, mangroves, and marine lakes. Predominantly in shallow areas. Notably, a large population inhabit the marine lake of Tanah Bambam, where <italic><tp:taxon-name><tp:taxon-name-part taxon-name-part-type="genus" reg="Cinachyrella">C.</tp:taxon-name-part><tp:taxon-name-part taxon-name-part-type="species" reg="porosa">porosa</tp:taxon-name-part></tp:taxon-name></italic> was the dominant representative of moon sponges. This species produces 1–2 mm sized buds (Figure <xref ref-type="fig" rid="F8">8</xref>) and buds extensively in marine lakes habitats.</p></tp:treatment-sec><tp:treatment-sec sec-type="distribution" id="SECID0EI6FK"><title>Distribution.</title><p>According to the material examined in this revision, we observed that this species is widely distributed in the Indo-Pacific, from the Chagos archipelago, Sri Lanka, Australia, and Tonga Islands. In Indonesia, <italic><tp:taxon-name><tp:taxon-name-part taxon-name-part-type="genus" reg="Cinachyrella">C.</tp:taxon-name-part><tp:taxon-name-part taxon-name-part-type="species" reg="porosa">porosa</tp:taxon-name-part></tp:taxon-name></italic> has been collected in East Kalimantan, Java, <tp:taxon-name><tp:taxon-name-part taxon-name-part-type="genus" reg="Ternate">Ternate</tp:taxon-name-part></tp:taxon-name>, and West Papua.</p><fig id="F11" position="float" orientation="portrait"><label>Figure 11.</label><caption><p>Distribution of <italic><tp:taxon-name><tp:taxon-name-part taxon-name-part-type="genus" reg="Cinachyrella">Cinachyrella</tp:taxon-name-part><tp:taxon-name-part taxon-name-part-type="species" reg="porosa">porosa</tp:taxon-name-part></tp:taxon-name></italic>. Red dot: type locality, <italic><tp:taxon-name><tp:taxon-name-part taxon-name-part-type="genus" reg="Spiretta">Spiretta</tp:taxon-name-part><tp:taxon-name-part taxon-name-part-type="species" reg="porosa">porosa</tp:taxon-name-part></tp:taxon-name></italic> Lendenfeld, 1888, Port Denison, Queensland, Australia. Green dots: Indonesian localities where the species was collected recently. Circled numbers: type localities of synonymized species <bold>1</bold><italic><tp:taxon-name><tp:taxon-name-part taxon-name-part-type="genus" reg="Cinachyra">Cinachyra</tp:taxon-name-part><tp:taxon-name-part taxon-name-part-type="species" reg="malaccensis">malaccensis</tp:taxon-name-part></tp:taxon-name></italic> Sollas, 1902, Malacca Strait, Malaysia <bold>2</bold><italic><tp:taxon-name><tp:taxon-name-part taxon-name-part-type="genus" reg="Tetilla">Tetilla</tp:taxon-name-part><tp:taxon-name-part taxon-name-part-type="species" reg="anomala">anomala</tp:taxon-name-part></tp:taxon-name></italic> Dendy, 1905, Chilaw, Sri Lanka <bold>3</bold><italic><tp:taxon-name><tp:taxon-name-part taxon-name-part-type="genus" reg="Cinachyra">Cinachyra</tp:taxon-name-part><tp:taxon-name-part taxon-name-part-type="species" reg="albatridens">albatridens</tp:taxon-name-part></tp:taxon-name></italic> Lendenfeld, 1907, Diego Garcia, Chagos Archipelago <bold>4</bold><italic><tp:taxon-name><tp:taxon-name-part taxon-name-part-type="genus" reg="Cinachyra">Cinachyra</tp:taxon-name-part><tp:taxon-name-part taxon-name-part-type="species" reg="albaobtusa">albaobtusa</tp:taxon-name-part></tp:taxon-name></italic> Lendenfeld, 1907, Anachoreten (=Keniet) Islands, Papua New Guinea <bold>5</bold><italic><tp:taxon-name><tp:taxon-name-part taxon-name-part-type="genus" reg="Cinachyra">Cinachyra</tp:taxon-name-part><tp:taxon-name-part taxon-name-part-type="species" reg="albabidens">albabidens</tp:taxon-name-part></tp:taxon-name></italic> Lendenfeld, 1907, Tonga Islands <bold>6</bold><italic><tp:taxon-name><tp:taxon-name-part taxon-name-part-type="genus" reg="Tethya">Tethya</tp:taxon-name-part><tp:taxon-name-part taxon-name-part-type="species" reg="clavigera">clavigera</tp:taxon-name-part></tp:taxon-name></italic> Hentschel, 1912, Aru Island, Indonesia.</p></caption><graphic xmlns:xlink="http://www.w3.org/1999/xlink" xlink:href="zookeys-791-001-g011.jpg" position="float" orientation="portrait" xlink:type="simple" id="oo_236386.jpg"/></fig></tp:treatment-sec><tp:treatment-sec sec-type="remarks" id="SECID0EQDGK"><title>Remarks.</title><p><italic><tp:taxon-name><tp:taxon-name-part taxon-name-part-type="genus" reg="Cinachyrella">Cinachyrella</tp:taxon-name-part><tp:taxon-name-part taxon-name-part-type="species" reg="porosa">porosa</tp:taxon-name-part></tp:taxon-name></italic> is distinguished from <italic><tp:taxon-name><tp:taxon-name-part taxon-name-part-type="genus" reg="Cinachyrella">C.</tp:taxon-name-part><tp:taxon-name-part taxon-name-part-type="species" reg="australiensis">australiensis</tp:taxon-name-part></tp:taxon-name></italic> by the absence of acanthose microxea and smaller size of sigmaspires. The first species described with these two diagnostic characteristics was <italic><tp:taxon-name><tp:taxon-name-part taxon-name-part-type="genus" reg="Spiretta">Spiretta</tp:taxon-name-part><tp:taxon-name-part taxon-name-part-type="species" reg="porosa">porosa</tp:taxon-name-part></tp:taxon-name></italic> Lendenfeld, 1888, subsequently transferred to the genus <italic><tp:taxon-name><tp:taxon-name-part taxon-name-part-type="genus" reg="Tetilla">Tetilla</tp:taxon-name-part></tp:taxon-name></italic> (<xref ref-type="bibr" rid="B43">Lendenfeld 1903</xref>) and included as a junior synonym of <italic><tp:taxon-name><tp:taxon-name-part taxon-name-part-type="genus" reg="Cinachyrella">C.</tp:taxon-name-part><tp:taxon-name-part taxon-name-part-type="species" reg="australiensis">australiensis</tp:taxon-name-part></tp:taxon-name></italic> in both, <xref ref-type="bibr" rid="B12">Burton (1934)</xref> and WPD (2018). The detailed examination of the holotype of <italic><tp:taxon-name><tp:taxon-name-part taxon-name-part-type="genus" reg="Cinachyrella">C.</tp:taxon-name-part><tp:taxon-name-part taxon-name-part-type="species" reg="porosa">porosa</tp:taxon-name-part></tp:taxon-name></italic> suggests that this species should therefore be resurrected. Based on the careful examination of the holotypes of <italic><tp:taxon-name><tp:taxon-name-part taxon-name-part-type="genus" reg="Cinachyra">C.</tp:taxon-name-part><tp:taxon-name-part taxon-name-part-type="species" reg="albabidens">albabidens</tp:taxon-name-part></tp:taxon-name></italic> (Lendenfeld, 1907) and <italic><tp:taxon-name><tp:taxon-name-part taxon-name-part-type="genus" reg="Cinachyra">C.</tp:taxon-name-part><tp:taxon-name-part taxon-name-part-type="species" reg="albaobtusa">albaobtusa</tp:taxon-name-part></tp:taxon-name></italic> (Lendenfeld, 1907), and the descriptions and plates of <italic><tp:taxon-name><tp:taxon-name-part taxon-name-part-type="genus" reg="Cinachyra">C.</tp:taxon-name-part><tp:taxon-name-part taxon-name-part-type="species" reg="malaccensis">malaccensis</tp:taxon-name-part></tp:taxon-name></italic><!--PageBreak--> (Sollas, 1902) and <italic><tp:taxon-name><tp:taxon-name-part taxon-name-part-type="genus" reg="Cinachyrella">C.</tp:taxon-name-part><tp:taxon-name-part taxon-name-part-type="species" reg="clavigera">clavigera</tp:taxon-name-part></tp:taxon-name></italic> (Hentschel, 1912), we coincide with the <italic><tp:taxon-name><tp:taxon-name-part taxon-name-part-type="genus" reg="Cinachyrella"/><tp:taxon-name-part taxon-name-part-type="species" reg="porosa">porosa</tp:taxon-name-part></tp:taxon-name></italic>-group recognized by <xref ref-type="bibr" rid="B12">Burton (1934)</xref>. However, we disagree with the statement that intermediate forms can be found within the wide range of variation of <italic><tp:taxon-name><tp:taxon-name-part taxon-name-part-type="genus" reg="Cinachyrella">C.</tp:taxon-name-part><tp:taxon-name-part taxon-name-part-type="species" reg="australiensis">australiensis</tp:taxon-name-part></tp:taxon-name></italic>, and therefore we consider <italic><tp:taxon-name><tp:taxon-name-part taxon-name-part-type="genus" reg="Cinachyrella">C.</tp:taxon-name-part><tp:taxon-name-part taxon-name-part-type="species" reg="porosa">porosa</tp:taxon-name-part></tp:taxon-name></italic> as a valid species clearly differentiated from <italic><tp:taxon-name><tp:taxon-name-part taxon-name-part-type="genus" reg="Cinachyrella">C.</tp:taxon-name-part><tp:taxon-name-part taxon-name-part-type="species" reg="australiensis">australiensis</tp:taxon-name-part></tp:taxon-name></italic>. <xref ref-type="bibr" rid="B44">Lendenfeld (1907)</xref> recognized the difficulties to separate the three species of the <tp:taxon-name><tp:taxon-name-part taxon-name-part-type="genus" reg="Cinachyrella"/><tp:taxon-name-part taxon-name-part-type="species" reg="alba">alba</tp:taxon-name-part></tp:taxon-name>-group, and his decision to discriminate them as different species was based on distant localities and slight differences on the abundance of triaenes. After the morphological analysis of the <italic><tp:taxon-name><tp:taxon-name-part taxon-name-part-type="genus" reg="Cinachyra">C.</tp:taxon-name-part><tp:taxon-name-part taxon-name-part-type="species" reg="albatridens">albatridens</tp:taxon-name-part></tp:taxon-name></italic> holotype, we consider that this species could also be a junior synonym of <italic><tp:taxon-name><tp:taxon-name-part taxon-name-part-type="genus" reg="Cinachyrella">C.</tp:taxon-name-part><tp:taxon-name-part taxon-name-part-type="species" reg="porosa">porosa</tp:taxon-name-part></tp:taxon-name></italic> because neither microxea nor other characters to separate this species were found. Although <xref ref-type="bibr" rid="B12">Burton (1934)</xref> did not consider <italic><tp:taxon-name><tp:taxon-name-part taxon-name-part-type="genus" reg="Cinachyra">C.</tp:taxon-name-part><tp:taxon-name-part taxon-name-part-type="species" reg="anomala">anomala</tp:taxon-name-part></tp:taxon-name></italic> (Dendy, 1905) within the <italic><tp:taxon-name><tp:taxon-name-part taxon-name-part-type="genus" reg="Cinachyra"/><tp:taxon-name-part taxon-name-part-type="species" reg="porosa">porosa</tp:taxon-name-part></tp:taxon-name></italic>-group, we suggest that a similar decision could be made based on our observations of the type specimen. Some of the Indonesian specimens have silica micro-spherules. Similar spherules have been described for species <italic><tp:taxon-name><tp:taxon-name-part taxon-name-part-type="genus" reg="Cinachyra">C.</tp:taxon-name-part><tp:taxon-name-part taxon-name-part-type="species" reg="anomala">anomala</tp:taxon-name-part></tp:taxon-name></italic> and <italic><tp:taxon-name><tp:taxon-name-part taxon-name-part-type="genus" reg="Cinachyrella">C.</tp:taxon-name-part><tp:taxon-name-part taxon-name-part-type="species" reg="hirsuta">hirsuta</tp:taxon-name-part></tp:taxon-name></italic> (Dendy, 1905), as well as <italic><tp:taxon-name><tp:taxon-name-part taxon-name-part-type="genus" reg="Tetilla">Tetilla</tp:taxon-name-part><tp:taxon-name-part taxon-name-part-type="species" reg="cinachyroides">cinachyroides</tp:taxon-name-part></tp:taxon-name></italic> (<xref ref-type="bibr" rid="B27">Hentschel 1911</xref>). Because <italic><tp:taxon-name><tp:taxon-name-part taxon-name-part-type="genus" reg="Cinachyrella">C.</tp:taxon-name-part><tp:taxon-name-part taxon-name-part-type="species" reg="hirsuta">hirsuta</tp:taxon-name-part></tp:taxon-name></italic> and <italic><tp:taxon-name><tp:taxon-name-part taxon-name-part-type="genus" reg="Tetilla">T.</tp:taxon-name-part><tp:taxon-name-part taxon-name-part-type="species" reg="cinachyroides">cinachyroides</tp:taxon-name-part></tp:taxon-name></italic> contain acanthose microxea, they are synonimized with <italic><tp:taxon-name><tp:taxon-name-part taxon-name-part-type="genus" reg="Cinachyrella">C.</tp:taxon-name-part><tp:taxon-name-part taxon-name-part-type="species" reg="australiensis">australiensis</tp:taxon-name-part></tp:taxon-name></italic>. The nature of these spherules has been discussed by <xref ref-type="bibr" rid="B21">Dendy (1905)</xref> and <xref ref-type="bibr" rid="B44">Lendenfeld (1907)</xref>. <xref ref-type="bibr" rid="B21">Dendy (1905)</xref> suggests that the spherules are associated with mother cells, which probably would give origin to sigmaspires, or they can be considered as anomalous or incidental spicules. On the other hand, <xref ref-type="bibr" rid="B44">Lendenfeld (1907)</xref><!--PageBreak--> estimated that spherules are the earlier stages of oxeas as described for <italic><tp:taxon-name><tp:taxon-name-part taxon-name-part-type="genus" reg="Tethya">Tethya</tp:taxon-name-part><tp:taxon-name-part taxon-name-part-type="species" reg="cranium">cranium</tp:taxon-name-part></tp:taxon-name></italic> (see <xref ref-type="bibr" rid="B44">Lendenfeld 1907</xref>, plate 14 figs 11–15). Silica spherules are very variable within populations of the same species and among different genera in <tp:taxon-name><tp:taxon-name-part taxon-name-part-type="family">Tetillidae</tp:taxon-name-part></tp:taxon-name>, suggesting that this character has no taxonomic value.</p></tp:treatment-sec><tp:treatment-sec><!--Section generated to contain objects referenced in tp:taxon-treatment.--><table-wrap id="T6" position="float" orientation="portrait"><label>Table 6.</label><caption><p> Spicule measurements of eight specimens <italic><tp:taxon-name><tp:taxon-name-part taxon-name-part-type="genus" reg="Cinachyrella">Cinachyrella</tp:taxon-name-part><tp:taxon-name-part taxon-name-part-type="species" reg="australiensis">australiensis</tp:taxon-name-part></tp:taxon-name></italic>, five specimens of <italic><tp:taxon-name><tp:taxon-name-part taxon-name-part-type="genus" reg="Cinachyrella">C.</tp:taxon-name-part><tp:taxon-name-part taxon-name-part-type="species" reg="anomala">anomala</tp:taxon-name-part></tp:taxon-name></italic>, four specimens of <italic><tp:taxon-name><tp:taxon-name-part taxon-name-part-type="genus" reg="Cinachyrella">C.</tp:taxon-name-part><tp:taxon-name-part taxon-name-part-type="species" reg="paterifera">paterifera</tp:taxon-name-part></tp:taxon-name></italic> from different regions (n = 10 per spicule type and dimension with minimum-mean-maximum). Asterisk (*) indicate that rhabd of spicules were broken and no measurement was possible. Double asterisk (**) indicate that a particular spicule type was not observed.</p></caption><table id="TID0ERGBI" rules="all"><tbody><tr><th rowspan="1" colspan="1"/><th rowspan="1" colspan="1"/><th rowspan="1" colspan="8">
                            <bold><italic><tp:taxon-name>
                                  <tp:taxon-name-part taxon-name-part-type="genus" reg="Cinachyrella">Cinachyrella</tp:taxon-name-part>
                                  <tp:taxon-name-part taxon-name-part-type="species" reg="australiensis">australiensis</tp:taxon-name-part>
                                </tp:taxon-name></italic></bold>
                          </th><th rowspan="1" colspan="5">
                            <bold><italic><tp:taxon-name>
                                  <tp:taxon-name-part taxon-name-part-type="genus" reg="Cinachyrella">Cinachyrella</tp:taxon-name-part>
                                  <tp:taxon-name-part taxon-name-part-type="species" reg="porosa">porosa</tp:taxon-name-part>
                                </tp:taxon-name></italic></bold>
                          </th><th rowspan="1" colspan="4">
                            <bold><italic><tp:taxon-name>
                                  <tp:taxon-name-part taxon-name-part-type="genus" reg="Cinachyrella">Cinachyrella</tp:taxon-name-part>
                                  <tp:taxon-name-part taxon-name-part-type="species" reg="paterifera">paterifera</tp:taxon-name-part>
                                </tp:taxon-name></italic></bold>
                          </th></tr><tr><th rowspan="1" colspan="1"/><th rowspan="1" colspan="1"/><th rowspan="1" colspan="1">
                            <bold>BMNH86.12.15.367 (Holotype)</bold>
                          </th><th rowspan="1" colspan="1">
                            <bold>RMNH.POR.11120</bold>
                          </th><th rowspan="1" colspan="1">
                            <bold>RMNH.POR.11146</bold>
                          </th><th rowspan="1" colspan="1">
                            <bold>RMNH.POR.11123</bold>
                          </th><th rowspan="1" colspan="1">
                            <bold>RMNH.POR.11139</bold>
                          </th><th rowspan="1" colspan="1">
                            <bold>RMNH.POR.11118</bold>
                          </th><th rowspan="1" colspan="1">
                            <bold>RMNH.POR.11308</bold>
                          </th><th rowspan="1" colspan="1">
                            <bold>RMNH.POR.11192</bold>
                          </th><th rowspan="1" colspan="1">
                            <bold>BMNH86.8.27.632-3 (Holotype)</bold>
                          </th><th rowspan="1" colspan="1">
                            <bold>RMNH.POR.11226</bold>
                          </th><th rowspan="1" colspan="1">
                            <bold>RMNH.POR.11244</bold>
                          </th><th rowspan="1" colspan="1">
                            <bold>RMNH.POR.11262</bold>
                          </th><th rowspan="1" colspan="1">
                            <bold>RMNH.POR.11309</bold>
                          </th><th rowspan="1" colspan="1">
                            <bold>USNM21314 (Holotype)</bold>
                          </th><th rowspan="1" colspan="1">
                            <bold>RMNH.POR.11207</bold>
                          </th><th rowspan="1" colspan="1">
                            <bold>RMNH.POR.11213</bold>
                          </th><th rowspan="1" colspan="1">
                            <bold>RMNH.POR.11208</bold>
                          </th></tr><tr><td rowspan="1" colspan="2">
                            <bold>Locality</bold>
                          </td><td rowspan="1" colspan="1">Port Phillip Heads</td><td rowspan="1" colspan="1">Berau</td><td rowspan="1" colspan="1">Kakaban</td><td rowspan="1" colspan="1">Berau</td><td rowspan="1" colspan="1">Kakaban</td><td rowspan="1" colspan="1">Berau</td><td rowspan="1" colspan="1">Ternate</td><td rowspan="1" colspan="1">Raja Ampat</td><td rowspan="1" colspan="1">Port Denison</td><td rowspan="1" colspan="1">Tanah Banban</td><td rowspan="1" colspan="1">Teluk Pea</td><td rowspan="1" colspan="1">Raja Ampat</td><td rowspan="1" colspan="1">Ternate</td><td rowspan="1" colspan="1">Philippines</td><td rowspan="1" colspan="1">Berau</td><td rowspan="1" colspan="1">Raja Ampat</td><td rowspan="1" colspan="1">Berau</td></tr><tr><td rowspan="1" colspan="2">
                            <bold>Habitat</bold>
                          </td><td rowspan="1" colspan="1">Reef?</td><td rowspan="1" colspan="1">Reef</td><td rowspan="1" colspan="1">Marine Lake</td><td rowspan="1" colspan="1">Reef</td><td rowspan="1" colspan="1">Marine Lake</td><td rowspan="1" colspan="1">Reef</td><td rowspan="1" colspan="1">Reef</td><td rowspan="1" colspan="1">Mangrove</td><td rowspan="1" colspan="1">Reef</td><td rowspan="1" colspan="1">Marine Lake</td><td rowspan="1" colspan="1">Reef</td><td rowspan="1" colspan="1">Reef</td><td rowspan="1" colspan="1">Reef</td><td rowspan="1" colspan="1">Reef</td><td rowspan="1" colspan="1">Reef</td><td rowspan="1" colspan="1">Reef</td><td rowspan="1" colspan="1">Reef</td></tr><tr><td rowspan="2" colspan="1">
                            <bold>Oxeas</bold>
                          </td><td rowspan="1" colspan="1">Length</td><td rowspan="1" colspan="1">3375-<bold>4135.5</bold>-5500
                        </td><td rowspan="1" colspan="1">1000-<bold>3332</bold>-4500
                        </td><td rowspan="1" colspan="1">1375-<bold>2912</bold>-4000
                        </td><td rowspan="1" colspan="1">2425-<bold>3822.8</bold>-5500
                        </td><td rowspan="1" colspan="1">2250-<bold>3066</bold>-4250
                        </td><td rowspan="1" colspan="1">2300-<bold>4315</bold>-5750
                        </td><td rowspan="1" colspan="1">1500-<bold>2676</bold>-3800
                        </td><td rowspan="1" colspan="1">2000-<bold>2658.3</bold>-3750
                        </td><td rowspan="1" colspan="1">820-<bold>2553.2</bold>-3750
                        </td><td rowspan="1" colspan="1">550-<bold>2138.1</bold>-3750
                        </td><td rowspan="1" colspan="1">1350-<bold>2702.5</bold>-4000
                        </td><td rowspan="1" colspan="1">1250-<bold>2304.2</bold>-3150
                        </td><td rowspan="1" colspan="1">1500-<bold>2710</bold>-3500
                        </td><td rowspan="1" colspan="1">1400-<bold>3011.5</bold>-4750
                        </td><td rowspan="1" colspan="1">2850-<bold>3580.6</bold>-4500
                        </td><td rowspan="1" colspan="1">1850-<bold>3060</bold>-5000
                        </td><td rowspan="1" colspan="1">800-<bold>2748.2</bold>-4500
                        </td></tr><tr><td rowspan="1" colspan="1">Width</td><td rowspan="1" colspan="1">15-<bold>24.7</bold>-37.5
                        </td><td rowspan="1" colspan="1">10-<bold>40</bold>-52.5
                        </td><td rowspan="1" colspan="1">17.5-<bold>33.9</bold>-55
                        </td><td rowspan="1" colspan="1">25-<bold>41.7</bold>-60
                        </td><td rowspan="1" colspan="1">17.5-<bold>26.4</bold>-35
                        </td><td rowspan="1" colspan="1">37.5-<bold>59.1</bold>-77.5
                        </td><td rowspan="1" colspan="1">12.5-<bold>30.3</bold>-60
                        </td><td rowspan="1" colspan="1">25-<bold>31.3</bold>-37.5
                        </td><td rowspan="1" colspan="1">7.5-<bold>29.4</bold>-47.5
                        </td><td rowspan="1" colspan="1">5-<bold>28.2</bold>-60
                        </td><td rowspan="1" colspan="1">7.5-<bold>29.5</bold>-47.5
                        </td><td rowspan="1" colspan="1">12.5-<bold>29.4</bold>-40
                        </td><td rowspan="1" colspan="1">7.5-<bold>32.6</bold>-45
                        </td><td rowspan="1" colspan="1">10-<bold>34.5</bold>-62.5
                        </td><td rowspan="1" colspan="1">30-<bold>46.1</bold>-62.5
                        </td><td rowspan="1" colspan="1">12.5-<bold>35.6</bold>-55
                        </td><td rowspan="1" colspan="1">5-<bold>34.2</bold>-75
                        </td></tr><tr><td rowspan="5" colspan="1">
                            <bold>Anatriaene</bold>
                          </td><td rowspan="1" colspan="1">Rhabd</td><td rowspan="1" colspan="1">**</td><td rowspan="1" colspan="1">2750-<bold>3271.9</bold>-3650
                        </td><td rowspan="1" colspan="1">2250-<bold>3317.9</bold>-4250
                        </td><td rowspan="1" colspan="1">2700-<bold>3083.3</bold>-3300
                        </td><td rowspan="1" colspan="1">*</td><td rowspan="1" colspan="1">*</td><td rowspan="1" colspan="1">*</td><td rowspan="1" colspan="1">*</td><td rowspan="1" colspan="1">*</td><td rowspan="1" colspan="1">*</td><td rowspan="1" colspan="1">*</td><td rowspan="1" colspan="1">*</td><td rowspan="1" colspan="1">*</td><td rowspan="1" colspan="1">*</td><td rowspan="1" colspan="1">*</td><td rowspan="1" colspan="1">*</td><td rowspan="1" colspan="1">4250-<bold>4250</bold>-4250
                        </td></tr><tr><td rowspan="1" colspan="1">Rhabd width</td><td rowspan="1" colspan="1"/><td rowspan="1" colspan="1">5-<bold>6</bold>-7.5
                        </td><td rowspan="1" colspan="1">2.5-<bold>5.3</bold>-7.5
                        </td><td rowspan="1" colspan="1">4-<bold>4.9</bold>-5
                        </td><td rowspan="1" colspan="1">5-<bold>5</bold>-5
                        </td><td rowspan="1" colspan="1">5-<bold>5</bold>-5
                        </td><td rowspan="1" colspan="1">7.5-<bold>8.4</bold>-10
                        </td><td rowspan="1" colspan="1">5-<bold>5.3</bold>-7.5
                        </td><td rowspan="1" colspan="1">2.5-<bold>5.8</bold>-7.5
                        </td><td rowspan="1" colspan="1">10-<bold>12</bold>-15
                        </td><td rowspan="1" colspan="1">5-<bold>7.8</bold>-10
                        </td><td rowspan="1" colspan="1">5-<bold>5</bold>-5
                        </td><td rowspan="1" colspan="1">5-<bold>6.1</bold>-7.5
                        </td><td rowspan="1" colspan="1">5-<bold>7.5</bold>-10
                        </td><td rowspan="1" colspan="1">5-<bold>6.6</bold>-10
                        </td><td rowspan="1" colspan="1">7.5-<bold>8.8</bold>-10
                        </td><td rowspan="1" colspan="1">5-<bold>5</bold>-5
                        </td></tr><tr><td rowspan="1" colspan="1">Cladi total</td><td rowspan="1" colspan="1"/><td rowspan="1" colspan="1">50-<bold>63.5</bold>-85
                        </td><td rowspan="1" colspan="1">30-<bold>74.2</bold>-100
                        </td><td rowspan="1" colspan="1">45-<bold>58</bold>-70
                        </td><td rowspan="1" colspan="1">40-<bold>55</bold>-70
                        </td><td rowspan="1" colspan="1">60-<bold>81</bold>-100
                        </td><td rowspan="1" colspan="1">55-<bold>79.4</bold>-100
                        </td><td rowspan="1" colspan="1">70-<bold>83</bold>-100
                        </td><td rowspan="1" colspan="1">50-<bold>67.6</bold>-100
                        </td><td rowspan="1" colspan="1">65-<bold>71</bold>-80
                        </td><td rowspan="1" colspan="1">60-<bold>65</bold>-70
                        </td><td rowspan="1" colspan="1">50-<bold>62.9</bold>-70
                        </td><td rowspan="1" colspan="1">50-<bold>62.5</bold>-75
                        </td><td rowspan="1" colspan="1">17.5-<bold>24.2</bold>-30
                        </td><td rowspan="1" colspan="1">17.5-<bold>37.5</bold>-75
                        </td><td rowspan="1" colspan="1">70-<bold>90</bold>-110
                        </td><td rowspan="1" colspan="1">65-<bold>79.3</bold>-110
                        </td></tr><tr><td rowspan="1" colspan="1">Cladi length</td><td rowspan="1" colspan="1"/><td rowspan="1" colspan="1">40-<bold>49.5</bold>-65
                        </td><td rowspan="1" colspan="1">20-<bold>60.4</bold>-80
                        </td><td rowspan="1" colspan="1">30-<bold>42.5</bold>-50
                        </td><td rowspan="1" colspan="1">35-<bold>45</bold>-60
                        </td><td rowspan="1" colspan="1">32.5-<bold>49.5</bold>-57.5
                        </td><td rowspan="1" colspan="1">30-<bold>49.1</bold>-67.5
                        </td><td rowspan="1" colspan="1">50-<bold>66</bold>-80
                        </td><td rowspan="1" colspan="1">30-<bold>42</bold>-60
                        </td><td rowspan="1" colspan="1">45-<bold>56</bold>-65
                        </td><td rowspan="1" colspan="1">40-<bold>52</bold>-70
                        </td><td rowspan="1" colspan="1">40-<bold>51.4</bold>-60
                        </td><td rowspan="1" colspan="1">30-<bold>50.4</bold>-62.5
                        </td><td rowspan="1" colspan="1">2-<bold>6.5</bold>-10
                        </td><td rowspan="1" colspan="1">7.5-<bold>25.7</bold>-80
                        </td><td rowspan="1" colspan="1">50-<bold>65</bold>-80
                        </td><td rowspan="1" colspan="1">42.5-<bold>58.2</bold>-90
                        </td></tr><tr><td rowspan="1" colspan="1">Cladi width</td><td rowspan="1" colspan="1"/><td rowspan="1" colspan="1">2.5-<bold>4.5</bold>-5
                        </td><td rowspan="1" colspan="1">2.5-<bold>3.5</bold>-5
                        </td><td rowspan="1" colspan="1">4-<bold>5.6</bold>-10
                        </td><td rowspan="1" colspan="1">5-<bold>5</bold>-5
                        </td><td rowspan="1" colspan="1">5-<bold>5.1</bold>-6
                        </td><td rowspan="1" colspan="1">5-<bold>5.6-</bold>7.5
                        </td><td rowspan="1" colspan="1">5-<bold>5</bold>-5
                        </td><td rowspan="1" colspan="1">2.5-<bold>5.6</bold>-7.5
                        </td><td rowspan="1" colspan="1">10-<bold>10.5</bold>-12.5
                        </td><td rowspan="1" colspan="1">2.5-<bold>6.6</bold>-7.5
                        </td><td rowspan="1" colspan="1">2.5-<bold>4.6</bold>-5
                        </td><td rowspan="1" colspan="1">5-<bold>5.4</bold>-7.5
                        </td><td rowspan="1" colspan="1">5-<bold>5.8</bold>-7.5
                        </td><td rowspan="1" colspan="1">5-<bold>6.4</bold>-10
                        </td><td rowspan="1" colspan="1">7.5-<bold>7.5</bold>-7.5
                        </td><td rowspan="1" colspan="1">2.5-<bold>4.3</bold>-5
                        </td></tr><tr><td rowspan="5" colspan="1">
                            <bold>Protriaene</bold>
                          </td><td rowspan="1" colspan="1">Rhabd length</td><td rowspan="1" colspan="1">**</td><td rowspan="1" colspan="1">3900-<bold>4550</bold>-5800
                        </td><td rowspan="1" colspan="1">3700-<bold>4262.5</bold>-4750
                        </td><td rowspan="1" colspan="1">840-<bold>3522.5</bold>-5000
                        </td><td rowspan="1" colspan="1">2250-<bold>2375</bold>-2500
                        </td><td rowspan="1" colspan="1">**</td><td rowspan="1" colspan="1">*</td><td rowspan="1" colspan="1">*</td><td rowspan="1" colspan="1">*</td><td rowspan="1" colspan="1">*</td><td rowspan="1" colspan="1">*</td><td rowspan="1" colspan="1">*</td><td rowspan="1" colspan="1">*</td><td rowspan="1" colspan="1">*</td><td rowspan="1" colspan="1">3500-<bold>4210</bold>-5350
                        </td><td rowspan="1" colspan="1">*</td><td rowspan="1" colspan="1">4300-<bold>4689.3</bold>-5100
                        </td></tr><tr><td rowspan="1" colspan="1">Rhabd width</td><td rowspan="1" colspan="1"/><td rowspan="1" colspan="1">10-<bold>13.3</bold>-20
                        </td><td rowspan="1" colspan="1">12.5-<bold>14.7</bold>-15
                        </td><td rowspan="1" colspan="1">10-<bold>12.5</bold>-15
                        </td><td rowspan="1" colspan="1">2.5-<bold>5.9</bold>-7.5
                        </td><td rowspan="1" colspan="1"/><td rowspan="1" colspan="1">7.5-<bold>8.3</bold>-10
                        </td><td rowspan="1" colspan="1">2.5-<bold>5</bold>-7.5
                        </td><td rowspan="1" colspan="1">5-<bold>7.3</bold>-12.5
                        </td><td rowspan="1" colspan="1">5-<bold>8.8</bold>-15
                        </td><td rowspan="1" colspan="1">2.5-<bold>6.5</bold>-10
                        </td><td rowspan="1" colspan="1">2.5-<bold>3.6</bold>-5
                        </td><td rowspan="1" colspan="1">2.5-<bold>5</bold>-7.5
                        </td><td rowspan="1" colspan="1">10-<bold>10</bold>-10
                        </td><td rowspan="1" colspan="1">5-<bold>9.5</bold>-12.5
                        </td><td rowspan="1" colspan="1">5-<bold>7.8</bold>-10
                        </td><td rowspan="1" colspan="1">10-<bold>15.2</bold>-17.5
                        </td></tr><tr><td rowspan="1" colspan="1">Cladi total</td><td rowspan="1" colspan="1"/><td rowspan="1" colspan="1">20-<bold>46.9</bold>-70
                        </td><td rowspan="1" colspan="1">20-<bold>58.8</bold>-80
                        </td><td rowspan="1" colspan="1">40-<bold>60.8</bold>-80
                        </td><td rowspan="1" colspan="1">40-<bold>55</bold>-80
                        </td><td rowspan="1" colspan="1"/><td rowspan="1" colspan="1">45-<bold>50.4</bold>-55
                        </td><td rowspan="1" colspan="1">25-<bold>70.5</bold>-100
                        </td><td rowspan="1" colspan="1">25-<bold>44.4</bold>-65
                        </td><td rowspan="1" colspan="1">20-<bold>51.25</bold>-80
                        </td><td rowspan="1" colspan="1">40-<bold>59</bold>-80
                        </td><td rowspan="1" colspan="1">30-<bold>44.3</bold>-60
                        </td><td rowspan="1" colspan="1">50-<bold>53.8</bold>-67.5
                        </td><td rowspan="1" colspan="1">30-<bold>32.5</bold>-35
                        </td><td rowspan="1" colspan="1">35-<bold>53.9</bold>-75
                        </td><td rowspan="1" colspan="1">40-<bold>70</bold>-100
                        </td><td rowspan="1" colspan="1">30-<bold>37.3</bold>-60
                        </td></tr><tr><td rowspan="1" colspan="1">Cladi length </td><td rowspan="1" colspan="1"/><td rowspan="1" colspan="1">35-<bold>66.3</bold>-110
                        </td><td rowspan="1" colspan="1">25-<bold>93.8</bold>-170
                        </td><td rowspan="1" colspan="1">75-<bold>95.8</bold>-130
                        </td><td rowspan="1" colspan="1">50-<bold>79.5</bold>-110
                        </td><td rowspan="1" colspan="1"/><td rowspan="1" colspan="1">40-<bold>77.9</bold>-120
                        </td><td rowspan="1" colspan="1">30-<bold>108-</bold>150
                        </td><td rowspan="1" colspan="1">35-<bold>73</bold>-110
                        </td><td rowspan="1" colspan="1">30-<bold>77.5</bold>-125
                        </td><td rowspan="1" colspan="1">60-<bold>100</bold>-160
                        </td><td rowspan="1" colspan="1">40-<bold>67.1</bold>-100
                        </td><td rowspan="1" colspan="1">50-<bold>78.3</bold>-137.5
                        </td><td rowspan="1" colspan="1">22.5-<bold>31.3</bold>-40
                        </td><td rowspan="1" colspan="1">20-<bold>74.1</bold>-130
                        </td><td rowspan="1" colspan="1">30-<bold>82.5</bold>-140
                        </td><td rowspan="1" colspan="1">40-<bold>51.6</bold>-80
                        </td></tr><tr><td rowspan="1" colspan="1">Cladi width</td><td rowspan="1" colspan="1"/><td rowspan="1" colspan="1">5-<bold>7.9</bold>-10
                        </td><td rowspan="1" colspan="1">10-<bold>11.6</bold>-12.5
                        </td><td rowspan="1" colspan="1">10-<bold>10.8</bold>-12.5
                        </td><td rowspan="1" colspan="1">2.5-<bold>4.8</bold>-5
                        </td><td rowspan="1" colspan="1"/><td rowspan="1" colspan="1">5-<bold>5.8</bold>-7.5
                        </td><td rowspan="1" colspan="1">2.5-<bold>4</bold>.3-5
                        </td><td rowspan="1" colspan="1">5-<bold>5.1</bold>-7.5
                        </td><td rowspan="1" colspan="1">5-<bold>7.5</bold>-15
                        </td><td rowspan="1" colspan="1">2.5-<bold>5.5</bold>-10
                        </td><td rowspan="1" colspan="1">2.5-<bold>2.5</bold>-2.5
                        </td><td rowspan="1" colspan="1">2.5-<bold>4</bold>-5
                        </td><td rowspan="1" colspan="1">7.5-<bold>7.5</bold>-7.5
                        </td><td rowspan="1" colspan="1">2.5-<bold>6.8</bold>-7.5
                        </td><td rowspan="1" colspan="1">5-<bold>6.6</bold>-7.5
                        </td><td rowspan="1" colspan="1">10-<bold>11.6</bold>-15
                        </td></tr><tr><td rowspan="2" colspan="1">
                            <bold>Strongyle</bold>
                          </td><td rowspan="1" colspan="1">Length</td><td rowspan="1" colspan="1">**</td><td rowspan="1" colspan="1">--</td><td rowspan="1" colspan="1">4000-<bold>4000</bold>-4000
                        </td><td rowspan="1" colspan="1">2450-<bold>3041.7</bold>-4200
                        </td><td rowspan="1" colspan="1"/><td rowspan="1" colspan="1"/><td rowspan="1" colspan="1">2200-<bold>2650</bold>-2850
                        </td><td rowspan="1" colspan="1"/><td rowspan="1" colspan="1">2650-<bold>2650</bold>-2650
                        </td><td rowspan="1" colspan="1">**</td><td rowspan="1" colspan="1">3350-<bold>3350</bold>-3350
                        </td><td rowspan="1" colspan="1">**</td><td rowspan="1" colspan="1">**</td><td rowspan="1" colspan="1">*</td><td rowspan="1" colspan="1">2450-<bold>2800</bold>-3250
                        </td><td rowspan="1" colspan="1">2100-<bold>2975</bold>-3700
                        </td><td rowspan="1" colspan="1">1800-<bold>1862.5</bold>-1925
                        </td></tr><tr><td rowspan="1" colspan="1">Width</td><td rowspan="1" colspan="1"/><td rowspan="1" colspan="1"/><td rowspan="1" colspan="1">50-<bold>50</bold>-50
                        </td><td rowspan="1" colspan="1">35-<bold>43.3</bold>-60
                        </td><td rowspan="1" colspan="1"/><td rowspan="1" colspan="1"/><td rowspan="1" colspan="1">32.5-<bold>39.4</bold>-50
                        </td><td rowspan="1" colspan="1"/><td rowspan="1" colspan="1">35-<bold>35</bold>-35
                        </td><td rowspan="1" colspan="1"/><td rowspan="1" colspan="1">45-<bold>45</bold>-45
                        </td><td rowspan="1" colspan="1"/><td rowspan="1" colspan="1"/><td rowspan="1" colspan="1">45-<bold>45</bold>-45
                        </td><td rowspan="1" colspan="1">40-<bold>43.1</bold>-50
                        </td><td rowspan="1" colspan="1">35-<bold>45.3</bold>-62.5
                        </td><td rowspan="1" colspan="1">35-<bold>37.5</bold>-40
                        </td></tr><tr><td rowspan="1" colspan="1">
                            <bold>Acanthose microxea</bold>
                          </td><td rowspan="1" colspan="1"/><td rowspan="1" colspan="1">117-<bold>166.9</bold>-260
                        </td><td rowspan="1" colspan="1">160-<bold>197.3</bold>-230
                        </td><td rowspan="1" colspan="1">150-<bold>165</bold>-200
                        </td><td rowspan="1" colspan="1">200-<bold>230</bold>-270
                        </td><td rowspan="1" colspan="1">150-<bold>183.5</bold>-240
                        </td><td rowspan="1" colspan="1">157.5-<bold>189.5</bold>-225
                        </td><td rowspan="1" colspan="1">170-<bold>191.4</bold>-225
                        </td><td rowspan="1" colspan="1">137.5-<bold>154</bold>-175
                        </td><td rowspan="1" colspan="1"/><td rowspan="1" colspan="1"/><td rowspan="1" colspan="1"/><td rowspan="1" colspan="1"/><td rowspan="1" colspan="1"/><td rowspan="1" colspan="1"/><td rowspan="1" colspan="1"/><td rowspan="1" colspan="1"/><td rowspan="1" colspan="1"/></tr><tr><td rowspan="1" colspan="1">
                            <bold>Sigmaspires</bold>
                          </td><td rowspan="1" colspan="1"/><td rowspan="1" colspan="1">10-<bold>14.4</bold>-17.5
                        </td><td rowspan="1" colspan="1">12.5-<bold>15</bold>-17.5
                        </td><td rowspan="1" colspan="1">10-<bold>12.3</bold>-15
                        </td><td rowspan="1" colspan="1">12.5-<bold>14.8</bold>-17.5
                        </td><td rowspan="1" colspan="1">10-<bold>12</bold>-15
                        </td><td rowspan="1" colspan="1">15-<bold>16.5</bold>-20
                        </td><td rowspan="1" colspan="1">12.5-<bold>15.7</bold>-20
                        </td><td rowspan="1" colspan="1">12.5-<bold>14.8</bold>-17.5
                        </td><td rowspan="1" colspan="1">5-<bold>8.6</bold>-12.5
                        </td><td rowspan="1" colspan="1">7.5-<bold>8.5</bold>-10
                        </td><td rowspan="1" colspan="1">5-<bold>8.9</bold>-12.5
                        </td><td rowspan="1" colspan="1">5-<bold>8</bold>-10
                        </td><td rowspan="1" colspan="1">5-<bold>8</bold>-10
                        </td><td rowspan="1" colspan="1">10-<bold>13.2</bold>-17.5
                        </td><td rowspan="1" colspan="1">12.5-<bold>15.3</bold>-17.5
                        </td><td rowspan="1" colspan="1">12.5-<bold>14.5</bold>-17.5
                        </td><td rowspan="1" colspan="1">12.5-<bold>16.2</bold>-20
                        </td></tr><tr><td rowspan="5" colspan="1">
                            <bold>Protriaene (hair-like)</bold>
                          </td><td rowspan="1" colspan="1">
                            <bold>Rhabd length</bold>
                          </td><td rowspan="1" colspan="1"/><td rowspan="1" colspan="1"/><td rowspan="1" colspan="1"/><td rowspan="1" colspan="1"/><td rowspan="1" colspan="1"/><td rowspan="1" colspan="1"/><td rowspan="1" colspan="1"/><td rowspan="1" colspan="1"/><td rowspan="1" colspan="1"/><td rowspan="1" colspan="1"/><td rowspan="1" colspan="1"/><td rowspan="1" colspan="1"/><td rowspan="1" colspan="1"/><td rowspan="1" colspan="1">*</td><td rowspan="1" colspan="1">*</td><td rowspan="1" colspan="1">*</td><td rowspan="1" colspan="1">550-<bold>698.9</bold>-820
                        </td></tr><tr><td rowspan="1" colspan="1">
                            <bold>Width</bold>
                          </td><td rowspan="1" colspan="1"/><td rowspan="1" colspan="1"/><td rowspan="1" colspan="1"/><td rowspan="1" colspan="1"/><td rowspan="1" colspan="1"/><td rowspan="1" colspan="1"/><td rowspan="1" colspan="1"/><td rowspan="1" colspan="1"/><td rowspan="1" colspan="1"/><td rowspan="1" colspan="1"/><td rowspan="1" colspan="1"/><td rowspan="1" colspan="1"/><td rowspan="1" colspan="1"/><td rowspan="1" colspan="1">2.5-<bold>2.5</bold>-2.5
                        </td><td rowspan="1" colspan="1">2.5-<bold>2.5</bold>-2.5
                        </td><td rowspan="1" colspan="1">2.5-<bold>2.5</bold>-2.5
                        </td><td rowspan="1" colspan="1">2-<bold>2.2</bold>-2.5
                        </td></tr><tr><td rowspan="1" colspan="1">
                            <bold>Cladi total</bold>
                          </td><td rowspan="1" colspan="1"/><td rowspan="1" colspan="1"/><td rowspan="1" colspan="1"/><td rowspan="1" colspan="1"/><td rowspan="1" colspan="1"/><td rowspan="1" colspan="1"/><td rowspan="1" colspan="1"/><td rowspan="1" colspan="1"/><td rowspan="1" colspan="1"/><td rowspan="1" colspan="1"/><td rowspan="1" colspan="1"/><td rowspan="1" colspan="1"/><td rowspan="1" colspan="1"/><td rowspan="1" colspan="1">7.5-<bold>12.5</bold>-17.5
                        </td><td rowspan="1" colspan="1">7.5-<bold>10.9</bold>-17.5
                        </td><td rowspan="1" colspan="1">12.5-<bold>13.6</bold>-15
                        </td><td rowspan="1" colspan="1">7.5-<bold>11.7</bold>-20
                        </td></tr><tr><td rowspan="1" colspan="1">
                            <bold>Cladi length</bold>
                          </td><td rowspan="1" colspan="1"/><td rowspan="1" colspan="1"/><td rowspan="1" colspan="1"/><td rowspan="1" colspan="1"/><td rowspan="1" colspan="1"/><td rowspan="1" colspan="1"/><td rowspan="1" colspan="1"/><td rowspan="1" colspan="1"/><td rowspan="1" colspan="1"/><td rowspan="1" colspan="1"/><td rowspan="1" colspan="1"/><td rowspan="1" colspan="1"/><td rowspan="1" colspan="1"/><td rowspan="1" colspan="1">12-<bold>15.5</bold>-20
                        </td><td rowspan="1" colspan="1">17.5-<bold>21.6</bold>-25
                        </td><td rowspan="1" colspan="1">12-<bold>14.5</bold>-17.5
                        </td><td rowspan="1" colspan="1">10-<bold>14.4</bold>-25
                        </td></tr><tr><td rowspan="1" colspan="1">
                            <bold>Cladi width</bold>
                          </td><td rowspan="1" colspan="1"/><td rowspan="1" colspan="1"/><td rowspan="1" colspan="1"/><td rowspan="1" colspan="1"/><td rowspan="1" colspan="1"/><td rowspan="1" colspan="1"/><td rowspan="1" colspan="1"/><td rowspan="1" colspan="1"/><td rowspan="1" colspan="1"/><td rowspan="1" colspan="1"/><td rowspan="1" colspan="1"/><td rowspan="1" colspan="1"/><td rowspan="1" colspan="1"/><td rowspan="1" colspan="1">2.5-<bold>2.5</bold>-2.5
                        </td><td rowspan="1" colspan="1">2-<bold>2.1</bold>-2.5
                        </td><td rowspan="1" colspan="1">2.5-<bold>2.5</bold>-2.5
                        </td><td rowspan="1" colspan="1">1-<bold>1.7</bold>-2.5
                        </td></tr></tbody></table></table-wrap><fig id="F8" position="float" orientation="portrait"><label>Figure 8.</label><caption><p>Budding and sediment capture of <italic><tp:taxon-name><tp:taxon-name-part taxon-name-part-type="genus" reg="Cinachyrella">Cinachyrella</tp:taxon-name-part></tp:taxon-name></italic> species <bold>A</bold> Three individuals of <italic><tp:taxon-name><tp:taxon-name-part taxon-name-part-type="genus" reg="Cinachyrella">C.</tp:taxon-name-part><tp:taxon-name-part taxon-name-part-type="species" reg="porosa">porosa</tp:taxon-name-part></tp:taxon-name></italic> in Haji Buang lake, East Kalimantan, Indonesia, showing distribution of buds beyond the individuals and sediment capture <bold>B</bold> Close up of <italic><tp:taxon-name><tp:taxon-name-part taxon-name-part-type="genus" reg="Cinachyrella">C.</tp:taxon-name-part><tp:taxon-name-part taxon-name-part-type="species" reg="porosa">porosa</tp:taxon-name-part></tp:taxon-name></italic> with detail of buds. Each individual is approximately 4 cm in diameter.</p></caption><graphic xmlns:xlink="http://www.w3.org/1999/xlink" xlink:href="zookeys-791-001-g008.jpg" position="float" orientation="portrait" xlink:type="simple" id="oo_236383.jpg"/></fig></tp:treatment-sec><ref-list><ref id="B43"><mixed-citation xmlns:xlink="http://www.w3.org/1999/xlink" xlink:type="simple"><person-group><name name-style="western"><surname>Lendenfeld</surname><given-names>R von</given-names></name></person-group> (<year>1903</year>) <article-title>Tetraxonia.</article-title> In: <person-group><name name-style="western"><surname>Schulze</surname><given-names>FE</given-names></name></person-group> (<role>Ed.</role>) <issue-title>Das Tierreich.</issue-title><source>Berlin, Friedländer Lf 19</source>, <fpage>1</fpage>–<lpage>168</lpage>.</mixed-citation></ref><ref id="B12"><mixed-citation xmlns:xlink="http://www.w3.org/1999/xlink" xlink:type="simple"><person-group><name name-style="western"><surname>Burton</surname><given-names>M</given-names></name></person-group> (<year>1934</year>) Sponges. Scientific Reports of the Great Barrier Reef Expedition 1928–1929 4(14): 513–621.</mixed-citation></ref><ref id="B44"><mixed-citation xmlns:xlink="http://www.w3.org/1999/xlink" xlink:type="simple"><person-group><name name-style="western"><surname>Lendenfeld</surname><given-names>R von</given-names></name></person-group> (<year>1907</year>) Die Tetraxonia. Wissenschaftliche Ergebnisse der Deutschen Tiefsee-Expedition auf der Dampfer Valdivia 1898–1899 11(1–2): 59–374.</mixed-citation></ref><ref id="B27"><mixed-citation xmlns:xlink="http://www.w3.org/1999/xlink" xlink:type="simple"><person-group><name name-style="western"><surname>Hentschel</surname><given-names>E</given-names></name></person-group> (<year>1911</year>) <article-title>Tetraxonida. 2. Teil.</article-title> In: <person-group><name name-style="western"><surname>Michaelsen</surname><given-names>W</given-names></name><name name-style="western"><surname>Hartmeyer</surname><given-names>R</given-names></name></person-group> (<role>Eds</role>) <issue-title>Die Fauna Südwest-Australiens.</issue-title><source>Ergebnisse der Hamburger südwest-australischen Forschungsreise 1905, 3(10)</source>, <fpage>279</fpage>–<lpage>393</lpage>.</mixed-citation></ref><ref id="B21"><mixed-citation xmlns:xlink="http://www.w3.org/1999/xlink" xlink:type="simple"><person-group><name name-style="western"><surname>Dendy</surname><given-names>A</given-names></name></person-group> (<year>1905</year>) Report on the sponges collected by Professor Herdman, at Ceylon, in 1902. In: Herdman WA (Ed.) Report to the Government of Ceylon on the Pearl Oyster Fisheries of the Gulf of Manaar 3 (Supplement 18) Royal Society, London, 57–246. [pls I–XVI]</mixed-citation></ref></ref-list></tp:taxon-treatment>
