# Supplementary material for: Unravelling the moons: review of the genera Paratetilla and Cinachyrella in the Indo-Pacific (Demospongiae, Tetractinellida, Tetillidae)
Source: Zookeys. 2018 Oct 22;(791):1–46. doi: 10.3897/zookeys.791.27546 (PMC6209763; doi:10.3897/zookeys.791.27546)
Supplement: XML Treatment for Cinachyrella paterifera [file zookeys.791.27546-treatment5.xml]

<!DOCTYPE tp:taxon-treatment
  PUBLIC "-//TaxonX//DTD Taxonomic Treatment Publishing DTD v0 20100105//EN" "tax-treatment-NSO.dtd">
<tp:taxon-treatment xmlns:tp="http://www.plazi.org/taxpub"><tp:treatment-meta><kwd-group><label>Taxon classification</label><kwd><named-content xmlns:xlink="http://www.w3.org/1999/xlink" content-type="kingdom">Animalia</named-content></kwd><kwd><named-content xmlns:xlink="http://www.w3.org/1999/xlink" content-type="order">Tetractinellida</named-content></kwd><kwd><named-content xmlns:xlink="http://www.w3.org/1999/xlink" content-type="family">Tetillidae</named-content></kwd></kwd-group><mixed-citation publication-type="journal"><person-group><name><surname>Santodomingo</surname><given-names>Nadiezhda</given-names></name><name><surname>Becking</surname><given-names>Leontine E.</given-names></name></person-group><article-title>Unravelling the moons: review of the genera <italic><tp:taxon-name><tp:taxon-name-part taxon-name-part-type="genus" reg="Paratetilla">Paratetilla</tp:taxon-name-part></tp:taxon-name></italic> and <italic><tp:taxon-name><tp:taxon-name-part taxon-name-part-type="genus" reg="Cinachyrella">Cinachyrella</tp:taxon-name-part></tp:taxon-name></italic> in the Indo-Pacific (<tp:taxon-name><tp:taxon-name-part taxon-name-part-type="class">Demospongiae</tp:taxon-name-part></tp:taxon-name>, <tp:taxon-name><tp:taxon-name-part taxon-name-part-type="order">Tetractinellida</tp:taxon-name-part></tp:taxon-name>, <tp:taxon-name><tp:taxon-name-part taxon-name-part-type="family">Tetillidae</tp:taxon-name-part></tp:taxon-name>)</article-title><source>Zookeys</source><day>22</day><month>10</month><year>2018</year><volume>2018</volume><issue>791</issue><fpage>1</fpage><lpage>46</lpage><pub-id pub-id-type="doi">10.3897/zookeys.791.27546</pub-id></mixed-citation></tp:treatment-meta><tp:nomenclature><tp:taxon-name>
                    <tp:taxon-name-part taxon-name-part-type="genus" reg="Cinachyrella">Cinachyrella</tp:taxon-name-part>
                    <tp:taxon-name-part taxon-name-part-type="species" reg="paterifera">paterifera</tp:taxon-name-part>
                  </tp:taxon-name><tp:taxon-authority>(Wilson, 1925)</tp:taxon-authority><xref ref-type="fig" rid="F12">Figs 12</xref><xref ref-type="fig" rid="F13">, 13</xref><tp:nomenclature-citation-list><tp:nomenclature-citation><tp:taxon-name><tp:taxon-name-part taxon-name-part-type="genus" reg="Tetilla">Tetilla</tp:taxon-name-part> (<tp:taxon-name-part taxon-name-part-type="subgenus" reg="Cinachyrella">Cinachyrella</tp:taxon-name-part>) <tp:taxon-name-part taxon-name-part-type="species" reg="paterifera">paterifera</tp:taxon-name-part></tp:taxon-name><comment>Wilson, 1925: 375; plate 39, figs 6, 8; plate 48, fig. 4 (type seen).</comment></tp:nomenclature-citation></tp:nomenclature-citation-list></tp:nomenclature><tp:treatment-sec sec-type="material" id="SECID0E3PGK"><title>Material examined.</title><p>Holotype USNM21314, South of Tumindao Reef, Tibutu Island, Sibutu Group, Sulu Archipelago, Philippines, 18 m, 27 Feb 1908. <bold>INDONESIA</bold>. East Kalimantan, <italic>Berau reef</italic>, <named-content xmlns:xlink="http://www.w3.org/1999/xlink" content-type="dwc:institutional_code" xlink:type="simple">RMNH</named-content>.POR.11207; <named-content xmlns:xlink="http://www.w3.org/1999/xlink" content-type="dwc:institutional_code" xlink:type="simple">RMNH</named-content>.POR.11208; <named-content xmlns:xlink="http://www.w3.org/1999/xlink" content-type="dwc:institutional_code" xlink:type="simple">RMNH</named-content>.POR.11209; <named-content xmlns:xlink="http://www.w3.org/1999/xlink" content-type="dwc:institutional_code" xlink:type="simple">RMNH</named-content>.POR.11211. West Papua, <italic>Wallace Lake</italic>, <named-content xmlns:xlink="http://www.w3.org/1999/xlink" content-type="dwc:institutional_code" xlink:type="simple">RMNH</named-content>.POR.11212, <named-content xmlns:xlink="http://www.w3.org/1999/xlink" content-type="dwc:institutional_code" xlink:type="simple">RMNH</named-content>.POR.11213, <named-content xmlns:xlink="http://www.w3.org/1999/xlink" content-type="dwc:institutional_code" xlink:type="simple">RMNH</named-content>.POR.11214; <italic>Outside Wallace Lake</italic>, <named-content xmlns:xlink="http://www.w3.org/1999/xlink" content-type="dwc:institutional_code" xlink:type="simple">RMNH</named-content>.POR.11215; <italic>Gam Island</italic>, <named-content xmlns:xlink="http://www.w3.org/1999/xlink" content-type="dwc:institutional_code" xlink:type="simple">RMNH</named-content>.POR.11216, <named-content xmlns:xlink="http://www.w3.org/1999/xlink" content-type="dwc:institutional_code" xlink:type="simple">RMNH</named-content>.POR.11217, <named-content xmlns:xlink="http://www.w3.org/1999/xlink" content-type="dwc:institutional_code" xlink:type="simple">RMNH</named-content>.POR.11218, <named-content xmlns:xlink="http://www.w3.org/1999/xlink" content-type="dwc:institutional_code" xlink:type="simple">RMNH</named-content>.POR.11219, <named-content xmlns:xlink="http://www.w3.org/1999/xlink" content-type="dwc:institutional_code" xlink:type="simple">RMNH</named-content>.POR.11220; <italic>Ctenophore Lake</italic>, <named-content xmlns:xlink="http://www.w3.org/1999/xlink" content-type="dwc:institutional_code" xlink:type="simple">RMNH</named-content>.POR.11221.</p></tp:treatment-sec><tp:treatment-sec sec-type="description" id="SECID0EGSGK"><title>Description.</title><p><bold>External morphology</bold>. Globular sponges, size from 5 to 7 cm in diameter attached to the substrate by a large peduncle/shaft 3 × 2.5 cm (Figure <xref ref-type="fig" rid="F12">12 A, B</xref>). Surface smooth to hispid due to the projecting spicules, covered by porocalices. Porocalices are bowl or pocket-shape, with rounded apertures, up to 5 × 7 mm and 2–4 mm deep; a central cloaca is located on the top, 15 × 12 mm in diameter and 10 mm deep. Color bright pink when alive, which turns slightly paler in ethanol. Skeleton composed by bundles of oxeas and triaenes radiating from a central core. No cortex.</p><fig id="F12" position="float" orientation="portrait"><label>Figure 12.</label><caption><p><italic><tp:taxon-name><tp:taxon-name-part taxon-name-part-type="genus" reg="Cinachyrella">Cinachyrella</tp:taxon-name-part><tp:taxon-name-part taxon-name-part-type="species" reg="paterifera">paterifera</tp:taxon-name-part></tp:taxon-name></italic>. <bold>A, C, E-H, M</bold><named-content xmlns:xlink="http://www.w3.org/1999/xlink" content-type="dwc:institutional_code" xlink:type="simple">RMNH</named-content>.POR.11207, Berau Reef, Indonesia (left side). <bold>B, D, I-L, N</bold> holotype USNM 21314, Timundao Reef, Sulu Archipelago, Philippines (right side) <bold>A</bold> specimen recently collected showing typical pink color, porocalices and stalk <bold>B</bold> Holotype, showing porocalices and stalk <bold>C</bold> skeleton showing radial bundles <bold>D</bold> spicules showing oxeas (ox) and strongyle (st), (scale bar 500 μm); <bold>E</bold> oxea, end detail <bold>F</bold> strongyle, end detail <bold>G</bold> protriaene <bold>H</bold> anatriaenes with short or abnormal cladus <bold>I</bold> oxea, end detail <bold>J</bold> strongyle, end detail <bold>K</bold> protriaenes <bold>L</bold> anatriaene with short or abnormal cladus <bold>M, N</bold> sigmaspires. Scale bars: 1 cm (<bold>A, B</bold>); 500 μm (<bold>C, D</bold>); 40 μm (<bold>E–L</bold>); 5 μm (<bold>M, N</bold>)</p></caption><graphic xmlns:xlink="http://www.w3.org/1999/xlink" xlink:href="zookeys-791-001-g012.jpg" position="float" orientation="portrait" xlink:type="simple" id="oo_236387.jpg"/></fig><p><bold>Megascleres.</bold> The holotype and Indonesian measurements are shown in Table <xref ref-type="table" rid="T6">6</xref>. Holotype, oxeas 1400–3011.5–4750 mm × 10–34.5–62.5 mm (Figure <xref ref-type="fig" rid="F12">12D, I</xref>); few anatriaenes (Figure <xref ref-type="fig" rid="F12">12L</xref>), with a thick, small, poorly developed cladi, 17.5–24.2–30 mm × 2–6.5–10 mm × 5–5.8–7.5 mm, rhabd slightly thicker in the middle 15–25 mm, and tapering to dimensions of &lt; 1 mm.; two different types of protriaenes, first one rare, with thick and small cladi (Figure <xref ref-type="fig" rid="F12">12K</xref>), 30–32.5–35 mm × 22.5–31.3–40 mm × 7.5–7.5–7.5 mm, rhabd usually broken, up to 5000 × 10 mm, thicker in the middle 40 mm, and tapering to dimensions of &lt; 1 mm, the second type smaller, very abundant around porocalices, with small cladi in acute angle (fork-shape), 7.5–12.5–17.5 mm × 12–15.5–20 mm × 2.5–2.5–2.5 mm, rhabd up to 820 × 2.5 mm; strongyles are common, although only broken spicules observed in the holotype (Figure <xref ref-type="fig" rid="F12">12J</xref>), Indonesian specimens are 1800–2545.8–3700 mm × 35–42.7–62.5 mm (Figure <xref ref-type="fig" rid="F12">12F</xref>); no calthrop-like triaenes.</p><p><bold>Microscleres.</bold> No microxeas; sigmaspires 10–13.2–17.5 mm in the holotype (Figure <xref ref-type="fig" rid="F12">12N</xref>) and 10–14.8–20 mm in Indonesian material (Figure <xref ref-type="fig" rid="F12">12M</xref>); C-S shape.</p><!--PageBreak--><!--PageBreak--></tp:treatment-sec><tp:treatment-sec sec-type="ecology" id="SECID0EKWGK"><title>Ecology.</title><p>The species occurs mainly in reefs, and it is rare in marine lakes and mangroves. It usually inhabits sand bottoms, in which the penduncle serves as a support structure.</p></tp:treatment-sec><tp:treatment-sec sec-type="distribution" id="SECID0EPWGK"><title>Distribution.</title><p>Indonesia, including East Kalimantan and West Papua. It is also known from Sibutu Island in Philippines (<xref ref-type="bibr" rid="B82">Wilson 1925</xref>). Although it is found in a variety of habitats, <italic><tp:taxon-name><tp:taxon-name-part taxon-name-part-type="genus" reg="Cinachyrella">C.</tp:taxon-name-part><tp:taxon-name-part taxon-name-part-type="species" reg="paterifera">paterifera</tp:taxon-name-part></tp:taxon-name></italic> is the least common species of <italic><tp:taxon-name><tp:taxon-name-part taxon-name-part-type="genus" reg="Cinachyrella">Cinachyrella</tp:taxon-name-part></tp:taxon-name></italic> from Indonesia.</p><fig id="F13" position="float" orientation="portrait"><label>Figure 13.</label><caption><p>Distribution of <italic><tp:taxon-name><tp:taxon-name-part taxon-name-part-type="genus" reg="Cinachyrella">Cinachyrella</tp:taxon-name-part><tp:taxon-name-part taxon-name-part-type="species" reg="paterifera">paterifera</tp:taxon-name-part></tp:taxon-name></italic>. Red dot: type locality, <tp:taxon-name><tp:taxon-name-part taxon-name-part-type="genus" reg="Tetilla">Tetilla</tp:taxon-name-part> (<tp:taxon-name-part taxon-name-part-type="subgenus" reg="Cinachyrella">Cinachyrella</tp:taxon-name-part>) <tp:taxon-name-part taxon-name-part-type="species" reg="paterifera">paterifera</tp:taxon-name-part></tp:taxon-name> Wilson, 1925, Sibutu Island, Philippines. Green dots: Indonesian localities where the species was collected recently.</p></caption><graphic xmlns:xlink="http://www.w3.org/1999/xlink" xlink:href="zookeys-791-001-g013.jpg" position="float" orientation="portrait" xlink:type="simple" id="oo_236388.jpg"/></fig></tp:treatment-sec><tp:treatment-sec sec-type="remarks" id="SECID0ERYGK"><title>Remarks.</title><p><italic><tp:taxon-name><tp:taxon-name-part taxon-name-part-type="genus" reg="Cinachyrella">Cinachyrella</tp:taxon-name-part><tp:taxon-name-part taxon-name-part-type="species" reg="paterifera">paterifera</tp:taxon-name-part></tp:taxon-name></italic> has a characteristic elongated peduncle, it is pink to violet colored, and it contains abnormal anatriaenes. Interestingly, <xref ref-type="bibr" rid="B82">Wilson (1925)</xref> described rare microxeas (250 × 2 µm) in one specimen of the type series, whilst they were very abundant in the other two types. After a detailed examination of the type specimen USNM 21314 and preparations from different parts of the individual sponge, no microxeas were observed, suggesting that this character is not diagnostic of the species. Although <italic><tp:taxon-name><tp:taxon-name-part taxon-name-part-type="genus" reg="Cinachyra">C.</tp:taxon-name-part><tp:taxon-name-part taxon-name-part-type="species" reg="tenuiviolacea">tenuiviolacea</tp:taxon-name-part></tp:taxon-name></italic> (<xref ref-type="bibr" rid="B52">Pulitzer-Finali 1982</xref>) from the Great Barrier Reef resembles <italic><tp:taxon-name><tp:taxon-name-part taxon-name-part-type="genus" reg="Cinachyrella">C.</tp:taxon-name-part><tp:taxon-name-part taxon-name-part-type="species" reg="paterifera">paterifera</tp:taxon-name-part></tp:taxon-name></italic> in the distinctive pink to violet color and presence of abnormal anatriaenes, it remains to be investigated if these two species could be synonymized. We could not access type material from <italic><tp:taxon-name><tp:taxon-name-part taxon-name-part-type="genus" reg="Cinachyra">C.</tp:taxon-name-part><tp:taxon-name-part taxon-name-part-type="species" reg="tenuiviolacea">tenuiviolacea</tp:taxon-name-part></tp:taxon-name></italic>, and from the bad conditions of preservation noted by <xref ref-type="bibr" rid="B52">Pulitzer-Finali (1982)</xref> in his type specimen, it is not possible to determine whether the specimen has or does not have the peduncle characteristic of <italic><tp:taxon-name><tp:taxon-name-part taxon-name-part-type="genus" reg="Cinachyrella">C.</tp:taxon-name-part><tp:taxon-name-part taxon-name-part-type="species" reg="paterifera">paterifera</tp:taxon-name-part></tp:taxon-name></italic>. The large numbers of hair-like protri- and prodiaenes around the porocalices of <italic><tp:taxon-name><tp:taxon-name-part taxon-name-part-type="genus" reg="Cinachyrella">C.</tp:taxon-name-part><tp:taxon-name-part taxon-name-part-type="species" reg="paterifera">paterifera</tp:taxon-name-part></tp:taxon-name></italic>, resemble those described for <italic><tp:taxon-name><tp:taxon-name-part taxon-name-part-type="genus" reg="Cinachyra">C.</tp:taxon-name-part><tp:taxon-name-part taxon-name-part-type="species" reg="vaccinata">vaccinata</tp:taxon-name-part></tp:taxon-name></italic> (Dendy, 1905), yet the <italic><tp:taxon-name><tp:taxon-name-part taxon-name-part-type="genus" reg="Cinachyra">C.</tp:taxon-name-part><tp:taxon-name-part taxon-name-part-type="species" reg="vaccinata">vaccinata</tp:taxon-name-part></tp:taxon-name></italic> type contains acanthose microxea characteristic of <italic><tp:taxon-name><tp:taxon-name-part taxon-name-part-type="genus" reg="Cinachyrella">C.</tp:taxon-name-part><tp:taxon-name-part taxon-name-part-type="species" reg="australiensis">australiensis</tp:taxon-name-part></tp:taxon-name></italic>. <italic><tp:taxon-name><tp:taxon-name-part taxon-name-part-type="genus" reg="Cinachyrella">Cinachyrella</tp:taxon-name-part><tp:taxon-name-part taxon-name-part-type="species" reg="paterifera">paterifera</tp:taxon-name-part></tp:taxon-name></italic> share with <italic><tp:taxon-name><tp:taxon-name-part taxon-name-part-type="genus" reg="Cinachyrella">C.</tp:taxon-name-part><tp:taxon-name-part taxon-name-part-type="species" reg="porosa">porosa</tp:taxon-name-part></tp:taxon-name></italic> the absence of microxea, but they differ by the larger sigmaspires and abnormal protriaenes of <italic><tp:taxon-name><tp:taxon-name-part taxon-name-part-type="genus" reg="Cinachyrella">C.</tp:taxon-name-part><tp:taxon-name-part taxon-name-part-type="species" reg="paterifera">paterifera</tp:taxon-name-part></tp:taxon-name></italic>. Indonesian specimens vary within the morphological range of the species. Specimens of this <!--PageBreak-->species belong to the same phylogenetic clade supporting its monophyly (<xref ref-type="bibr" rid="B71">Szitenberg et al. 2013</xref>; <xref ref-type="bibr" rid="B60">Schuster et al. 2017</xref>).</p></tp:treatment-sec><tp:treatment-sec><!--Section generated to contain objects referenced in tp:taxon-treatment.--><table-wrap id="T6" position="float" orientation="portrait"><label>Table 6.</label><caption><p> Spicule measurements of eight specimens <italic><tp:taxon-name><tp:taxon-name-part taxon-name-part-type="genus" reg="Cinachyrella">Cinachyrella</tp:taxon-name-part><tp:taxon-name-part taxon-name-part-type="species" reg="australiensis">australiensis</tp:taxon-name-part></tp:taxon-name></italic>, five specimens of <italic><tp:taxon-name><tp:taxon-name-part taxon-name-part-type="genus" reg="Cinachyrella">C.</tp:taxon-name-part><tp:taxon-name-part taxon-name-part-type="species" reg="anomala">anomala</tp:taxon-name-part></tp:taxon-name></italic>, four specimens of <italic><tp:taxon-name><tp:taxon-name-part taxon-name-part-type="genus" reg="Cinachyrella">C.</tp:taxon-name-part><tp:taxon-name-part taxon-name-part-type="species" reg="paterifera">paterifera</tp:taxon-name-part></tp:taxon-name></italic> from different regions (n = 10 per spicule type and dimension with minimum-mean-maximum). Asterisk (*) indicate that rhabd of spicules were broken and no measurement was possible. Double asterisk (**) indicate that a particular spicule type was not observed.</p></caption><table id="TID0ERGBI" rules="all"><tbody><tr><th rowspan="1" colspan="1"/><th rowspan="1" colspan="1"/><th rowspan="1" colspan="8">
                            <bold><italic><tp:taxon-name>
                                  <tp:taxon-name-part taxon-name-part-type="genus" reg="Cinachyrella">Cinachyrella</tp:taxon-name-part>
                                  <tp:taxon-name-part taxon-name-part-type="species" reg="australiensis">australiensis</tp:taxon-name-part>
                                </tp:taxon-name></italic></bold>
                          </th><th rowspan="1" colspan="5">
                            <bold><italic><tp:taxon-name>
                                  <tp:taxon-name-part taxon-name-part-type="genus" reg="Cinachyrella">Cinachyrella</tp:taxon-name-part>
                                  <tp:taxon-name-part taxon-name-part-type="species" reg="porosa">porosa</tp:taxon-name-part>
                                </tp:taxon-name></italic></bold>
                          </th><th rowspan="1" colspan="4">
                            <bold><italic><tp:taxon-name>
                                  <tp:taxon-name-part taxon-name-part-type="genus" reg="Cinachyrella">Cinachyrella</tp:taxon-name-part>
                                  <tp:taxon-name-part taxon-name-part-type="species" reg="paterifera">paterifera</tp:taxon-name-part>
                                </tp:taxon-name></italic></bold>
                          </th></tr><tr><th rowspan="1" colspan="1"/><th rowspan="1" colspan="1"/><th rowspan="1" colspan="1">
                            <bold>BMNH86.12.15.367 (Holotype)</bold>
                          </th><th rowspan="1" colspan="1">
                            <bold>RMNH.POR.11120</bold>
                          </th><th rowspan="1" colspan="1">
                            <bold>RMNH.POR.11146</bold>
                          </th><th rowspan="1" colspan="1">
                            <bold>RMNH.POR.11123</bold>
                          </th><th rowspan="1" colspan="1">
                            <bold>RMNH.POR.11139</bold>
                          </th><th rowspan="1" colspan="1">
                            <bold>RMNH.POR.11118</bold>
                          </th><th rowspan="1" colspan="1">
                            <bold>RMNH.POR.11308</bold>
                          </th><th rowspan="1" colspan="1">
                            <bold>RMNH.POR.11192</bold>
                          </th><th rowspan="1" colspan="1">
                            <bold>BMNH86.8.27.632-3 (Holotype)</bold>
                          </th><th rowspan="1" colspan="1">
                            <bold>RMNH.POR.11226</bold>
                          </th><th rowspan="1" colspan="1">
                            <bold>RMNH.POR.11244</bold>
                          </th><th rowspan="1" colspan="1">
                            <bold>RMNH.POR.11262</bold>
                          </th><th rowspan="1" colspan="1">
                            <bold>RMNH.POR.11309</bold>
                          </th><th rowspan="1" colspan="1">
                            <bold>USNM21314 (Holotype)</bold>
                          </th><th rowspan="1" colspan="1">
                            <bold>RMNH.POR.11207</bold>
                          </th><th rowspan="1" colspan="1">
                            <bold>RMNH.POR.11213</bold>
                          </th><th rowspan="1" colspan="1">
                            <bold>RMNH.POR.11208</bold>
                          </th></tr><tr><td rowspan="1" colspan="2">
                            <bold>Locality</bold>
                          </td><td rowspan="1" colspan="1">Port Phillip Heads</td><td rowspan="1" colspan="1">Berau</td><td rowspan="1" colspan="1">Kakaban</td><td rowspan="1" colspan="1">Berau</td><td rowspan="1" colspan="1">Kakaban</td><td rowspan="1" colspan="1">Berau</td><td rowspan="1" colspan="1">Ternate</td><td rowspan="1" colspan="1">Raja Ampat</td><td rowspan="1" colspan="1">Port Denison</td><td rowspan="1" colspan="1">Tanah Banban</td><td rowspan="1" colspan="1">Teluk Pea</td><td rowspan="1" colspan="1">Raja Ampat</td><td rowspan="1" colspan="1">Ternate</td><td rowspan="1" colspan="1">Philippines</td><td rowspan="1" colspan="1">Berau</td><td rowspan="1" colspan="1">Raja Ampat</td><td rowspan="1" colspan="1">Berau</td></tr><tr><td rowspan="1" colspan="2">
                            <bold>Habitat</bold>
                          </td><td rowspan="1" colspan="1">Reef?</td><td rowspan="1" colspan="1">Reef</td><td rowspan="1" colspan="1">Marine Lake</td><td rowspan="1" colspan="1">Reef</td><td rowspan="1" colspan="1">Marine Lake</td><td rowspan="1" colspan="1">Reef</td><td rowspan="1" colspan="1">Reef</td><td rowspan="1" colspan="1">Mangrove</td><td rowspan="1" colspan="1">Reef</td><td rowspan="1" colspan="1">Marine Lake</td><td rowspan="1" colspan="1">Reef</td><td rowspan="1" colspan="1">Reef</td><td rowspan="1" colspan="1">Reef</td><td rowspan="1" colspan="1">Reef</td><td rowspan="1" colspan="1">Reef</td><td rowspan="1" colspan="1">Reef</td><td rowspan="1" colspan="1">Reef</td></tr><tr><td rowspan="2" colspan="1">
                            <bold>Oxeas</bold>
                          </td><td rowspan="1" colspan="1">Length</td><td rowspan="1" colspan="1">3375-<bold>4135.5</bold>-5500
                        </td><td rowspan="1" colspan="1">1000-<bold>3332</bold>-4500
                        </td><td rowspan="1" colspan="1">1375-<bold>2912</bold>-4000
                        </td><td rowspan="1" colspan="1">2425-<bold>3822.8</bold>-5500
                        </td><td rowspan="1" colspan="1">2250-<bold>3066</bold>-4250
                        </td><td rowspan="1" colspan="1">2300-<bold>4315</bold>-5750
                        </td><td rowspan="1" colspan="1">1500-<bold>2676</bold>-3800
                        </td><td rowspan="1" colspan="1">2000-<bold>2658.3</bold>-3750
                        </td><td rowspan="1" colspan="1">820-<bold>2553.2</bold>-3750
                        </td><td rowspan="1" colspan="1">550-<bold>2138.1</bold>-3750
                        </td><td rowspan="1" colspan="1">1350-<bold>2702.5</bold>-4000
                        </td><td rowspan="1" colspan="1">1250-<bold>2304.2</bold>-3150
                        </td><td rowspan="1" colspan="1">1500-<bold>2710</bold>-3500
                        </td><td rowspan="1" colspan="1">1400-<bold>3011.5</bold>-4750
                        </td><td rowspan="1" colspan="1">2850-<bold>3580.6</bold>-4500
                        </td><td rowspan="1" colspan="1">1850-<bold>3060</bold>-5000
                        </td><td rowspan="1" colspan="1">800-<bold>2748.2</bold>-4500
                        </td></tr><tr><td rowspan="1" colspan="1">Width</td><td rowspan="1" colspan="1">15-<bold>24.7</bold>-37.5
                        </td><td rowspan="1" colspan="1">10-<bold>40</bold>-52.5
                        </td><td rowspan="1" colspan="1">17.5-<bold>33.9</bold>-55
                        </td><td rowspan="1" colspan="1">25-<bold>41.7</bold>-60
                        </td><td rowspan="1" colspan="1">17.5-<bold>26.4</bold>-35
                        </td><td rowspan="1" colspan="1">37.5-<bold>59.1</bold>-77.5
                        </td><td rowspan="1" colspan="1">12.5-<bold>30.3</bold>-60
                        </td><td rowspan="1" colspan="1">25-<bold>31.3</bold>-37.5
                        </td><td rowspan="1" colspan="1">7.5-<bold>29.4</bold>-47.5
                        </td><td rowspan="1" colspan="1">5-<bold>28.2</bold>-60
                        </td><td rowspan="1" colspan="1">7.5-<bold>29.5</bold>-47.5
                        </td><td rowspan="1" colspan="1">12.5-<bold>29.4</bold>-40
                        </td><td rowspan="1" colspan="1">7.5-<bold>32.6</bold>-45
                        </td><td rowspan="1" colspan="1">10-<bold>34.5</bold>-62.5
                        </td><td rowspan="1" colspan="1">30-<bold>46.1</bold>-62.5
                        </td><td rowspan="1" colspan="1">12.5-<bold>35.6</bold>-55
                        </td><td rowspan="1" colspan="1">5-<bold>34.2</bold>-75
                        </td></tr><tr><td rowspan="5" colspan="1">
                            <bold>Anatriaene</bold>
                          </td><td rowspan="1" colspan="1">Rhabd</td><td rowspan="1" colspan="1">**</td><td rowspan="1" colspan="1">2750-<bold>3271.9</bold>-3650
                        </td><td rowspan="1" colspan="1">2250-<bold>3317.9</bold>-4250
                        </td><td rowspan="1" colspan="1">2700-<bold>3083.3</bold>-3300
                        </td><td rowspan="1" colspan="1">*</td><td rowspan="1" colspan="1">*</td><td rowspan="1" colspan="1">*</td><td rowspan="1" colspan="1">*</td><td rowspan="1" colspan="1">*</td><td rowspan="1" colspan="1">*</td><td rowspan="1" colspan="1">*</td><td rowspan="1" colspan="1">*</td><td rowspan="1" colspan="1">*</td><td rowspan="1" colspan="1">*</td><td rowspan="1" colspan="1">*</td><td rowspan="1" colspan="1">*</td><td rowspan="1" colspan="1">4250-<bold>4250</bold>-4250
                        </td></tr><tr><td rowspan="1" colspan="1">Rhabd width</td><td rowspan="1" colspan="1"/><td rowspan="1" colspan="1">5-<bold>6</bold>-7.5
                        </td><td rowspan="1" colspan="1">2.5-<bold>5.3</bold>-7.5
                        </td><td rowspan="1" colspan="1">4-<bold>4.9</bold>-5
                        </td><td rowspan="1" colspan="1">5-<bold>5</bold>-5
                        </td><td rowspan="1" colspan="1">5-<bold>5</bold>-5
                        </td><td rowspan="1" colspan="1">7.5-<bold>8.4</bold>-10
                        </td><td rowspan="1" colspan="1">5-<bold>5.3</bold>-7.5
                        </td><td rowspan="1" colspan="1">2.5-<bold>5.8</bold>-7.5
                        </td><td rowspan="1" colspan="1">10-<bold>12</bold>-15
                        </td><td rowspan="1" colspan="1">5-<bold>7.8</bold>-10
                        </td><td rowspan="1" colspan="1">5-<bold>5</bold>-5
                        </td><td rowspan="1" colspan="1">5-<bold>6.1</bold>-7.5
                        </td><td rowspan="1" colspan="1">5-<bold>7.5</bold>-10
                        </td><td rowspan="1" colspan="1">5-<bold>6.6</bold>-10
                        </td><td rowspan="1" colspan="1">7.5-<bold>8.8</bold>-10
                        </td><td rowspan="1" colspan="1">5-<bold>5</bold>-5
                        </td></tr><tr><td rowspan="1" colspan="1">Cladi total</td><td rowspan="1" colspan="1"/><td rowspan="1" colspan="1">50-<bold>63.5</bold>-85
                        </td><td rowspan="1" colspan="1">30-<bold>74.2</bold>-100
                        </td><td rowspan="1" colspan="1">45-<bold>58</bold>-70
                        </td><td rowspan="1" colspan="1">40-<bold>55</bold>-70
                        </td><td rowspan="1" colspan="1">60-<bold>81</bold>-100
                        </td><td rowspan="1" colspan="1">55-<bold>79.4</bold>-100
                        </td><td rowspan="1" colspan="1">70-<bold>83</bold>-100
                        </td><td rowspan="1" colspan="1">50-<bold>67.6</bold>-100
                        </td><td rowspan="1" colspan="1">65-<bold>71</bold>-80
                        </td><td rowspan="1" colspan="1">60-<bold>65</bold>-70
                        </td><td rowspan="1" colspan="1">50-<bold>62.9</bold>-70
                        </td><td rowspan="1" colspan="1">50-<bold>62.5</bold>-75
                        </td><td rowspan="1" colspan="1">17.5-<bold>24.2</bold>-30
                        </td><td rowspan="1" colspan="1">17.5-<bold>37.5</bold>-75
                        </td><td rowspan="1" colspan="1">70-<bold>90</bold>-110
                        </td><td rowspan="1" colspan="1">65-<bold>79.3</bold>-110
                        </td></tr><tr><td rowspan="1" colspan="1">Cladi length</td><td rowspan="1" colspan="1"/><td rowspan="1" colspan="1">40-<bold>49.5</bold>-65
                        </td><td rowspan="1" colspan="1">20-<bold>60.4</bold>-80
                        </td><td rowspan="1" colspan="1">30-<bold>42.5</bold>-50
                        </td><td rowspan="1" colspan="1">35-<bold>45</bold>-60
                        </td><td rowspan="1" colspan="1">32.5-<bold>49.5</bold>-57.5
                        </td><td rowspan="1" colspan="1">30-<bold>49.1</bold>-67.5
                        </td><td rowspan="1" colspan="1">50-<bold>66</bold>-80
                        </td><td rowspan="1" colspan="1">30-<bold>42</bold>-60
                        </td><td rowspan="1" colspan="1">45-<bold>56</bold>-65
                        </td><td rowspan="1" colspan="1">40-<bold>52</bold>-70
                        </td><td rowspan="1" colspan="1">40-<bold>51.4</bold>-60
                        </td><td rowspan="1" colspan="1">30-<bold>50.4</bold>-62.5
                        </td><td rowspan="1" colspan="1">2-<bold>6.5</bold>-10
                        </td><td rowspan="1" colspan="1">7.5-<bold>25.7</bold>-80
                        </td><td rowspan="1" colspan="1">50-<bold>65</bold>-80
                        </td><td rowspan="1" colspan="1">42.5-<bold>58.2</bold>-90
                        </td></tr><tr><td rowspan="1" colspan="1">Cladi width</td><td rowspan="1" colspan="1"/><td rowspan="1" colspan="1">2.5-<bold>4.5</bold>-5
                        </td><td rowspan="1" colspan="1">2.5-<bold>3.5</bold>-5
                        </td><td rowspan="1" colspan="1">4-<bold>5.6</bold>-10
                        </td><td rowspan="1" colspan="1">5-<bold>5</bold>-5
                        </td><td rowspan="1" colspan="1">5-<bold>5.1</bold>-6
                        </td><td rowspan="1" colspan="1">5-<bold>5.6-</bold>7.5
                        </td><td rowspan="1" colspan="1">5-<bold>5</bold>-5
                        </td><td rowspan="1" colspan="1">2.5-<bold>5.6</bold>-7.5
                        </td><td rowspan="1" colspan="1">10-<bold>10.5</bold>-12.5
                        </td><td rowspan="1" colspan="1">2.5-<bold>6.6</bold>-7.5
                        </td><td rowspan="1" colspan="1">2.5-<bold>4.6</bold>-5
                        </td><td rowspan="1" colspan="1">5-<bold>5.4</bold>-7.5
                        </td><td rowspan="1" colspan="1">5-<bold>5.8</bold>-7.5
                        </td><td rowspan="1" colspan="1">5-<bold>6.4</bold>-10
                        </td><td rowspan="1" colspan="1">7.5-<bold>7.5</bold>-7.5
                        </td><td rowspan="1" colspan="1">2.5-<bold>4.3</bold>-5
                        </td></tr><tr><td rowspan="5" colspan="1">
                            <bold>Protriaene</bold>
                          </td><td rowspan="1" colspan="1">Rhabd length</td><td rowspan="1" colspan="1">**</td><td rowspan="1" colspan="1">3900-<bold>4550</bold>-5800
                        </td><td rowspan="1" colspan="1">3700-<bold>4262.5</bold>-4750
                        </td><td rowspan="1" colspan="1">840-<bold>3522.5</bold>-5000
                        </td><td rowspan="1" colspan="1">2250-<bold>2375</bold>-2500
                        </td><td rowspan="1" colspan="1">**</td><td rowspan="1" colspan="1">*</td><td rowspan="1" colspan="1">*</td><td rowspan="1" colspan="1">*</td><td rowspan="1" colspan="1">*</td><td rowspan="1" colspan="1">*</td><td rowspan="1" colspan="1">*</td><td rowspan="1" colspan="1">*</td><td rowspan="1" colspan="1">*</td><td rowspan="1" colspan="1">3500-<bold>4210</bold>-5350
                        </td><td rowspan="1" colspan="1">*</td><td rowspan="1" colspan="1">4300-<bold>4689.3</bold>-5100
                        </td></tr><tr><td rowspan="1" colspan="1">Rhabd width</td><td rowspan="1" colspan="1"/><td rowspan="1" colspan="1">10-<bold>13.3</bold>-20
                        </td><td rowspan="1" colspan="1">12.5-<bold>14.7</bold>-15
                        </td><td rowspan="1" colspan="1">10-<bold>12.5</bold>-15
                        </td><td rowspan="1" colspan="1">2.5-<bold>5.9</bold>-7.5
                        </td><td rowspan="1" colspan="1"/><td rowspan="1" colspan="1">7.5-<bold>8.3</bold>-10
                        </td><td rowspan="1" colspan="1">2.5-<bold>5</bold>-7.5
                        </td><td rowspan="1" colspan="1">5-<bold>7.3</bold>-12.5
                        </td><td rowspan="1" colspan="1">5-<bold>8.8</bold>-15
                        </td><td rowspan="1" colspan="1">2.5-<bold>6.5</bold>-10
                        </td><td rowspan="1" colspan="1">2.5-<bold>3.6</bold>-5
                        </td><td rowspan="1" colspan="1">2.5-<bold>5</bold>-7.5
                        </td><td rowspan="1" colspan="1">10-<bold>10</bold>-10
                        </td><td rowspan="1" colspan="1">5-<bold>9.5</bold>-12.5
                        </td><td rowspan="1" colspan="1">5-<bold>7.8</bold>-10
                        </td><td rowspan="1" colspan="1">10-<bold>15.2</bold>-17.5
                        </td></tr><tr><td rowspan="1" colspan="1">Cladi total</td><td rowspan="1" colspan="1"/><td rowspan="1" colspan="1">20-<bold>46.9</bold>-70
                        </td><td rowspan="1" colspan="1">20-<bold>58.8</bold>-80
                        </td><td rowspan="1" colspan="1">40-<bold>60.8</bold>-80
                        </td><td rowspan="1" colspan="1">40-<bold>55</bold>-80
                        </td><td rowspan="1" colspan="1"/><td rowspan="1" colspan="1">45-<bold>50.4</bold>-55
                        </td><td rowspan="1" colspan="1">25-<bold>70.5</bold>-100
                        </td><td rowspan="1" colspan="1">25-<bold>44.4</bold>-65
                        </td><td rowspan="1" colspan="1">20-<bold>51.25</bold>-80
                        </td><td rowspan="1" colspan="1">40-<bold>59</bold>-80
                        </td><td rowspan="1" colspan="1">30-<bold>44.3</bold>-60
                        </td><td rowspan="1" colspan="1">50-<bold>53.8</bold>-67.5
                        </td><td rowspan="1" colspan="1">30-<bold>32.5</bold>-35
                        </td><td rowspan="1" colspan="1">35-<bold>53.9</bold>-75
                        </td><td rowspan="1" colspan="1">40-<bold>70</bold>-100
                        </td><td rowspan="1" colspan="1">30-<bold>37.3</bold>-60
                        </td></tr><tr><td rowspan="1" colspan="1">Cladi length </td><td rowspan="1" colspan="1"/><td rowspan="1" colspan="1">35-<bold>66.3</bold>-110
                        </td><td rowspan="1" colspan="1">25-<bold>93.8</bold>-170
                        </td><td rowspan="1" colspan="1">75-<bold>95.8</bold>-130
                        </td><td rowspan="1" colspan="1">50-<bold>79.5</bold>-110
                        </td><td rowspan="1" colspan="1"/><td rowspan="1" colspan="1">40-<bold>77.9</bold>-120
                        </td><td rowspan="1" colspan="1">30-<bold>108-</bold>150
                        </td><td rowspan="1" colspan="1">35-<bold>73</bold>-110
                        </td><td rowspan="1" colspan="1">30-<bold>77.5</bold>-125
                        </td><td rowspan="1" colspan="1">60-<bold>100</bold>-160
                        </td><td rowspan="1" colspan="1">40-<bold>67.1</bold>-100
                        </td><td rowspan="1" colspan="1">50-<bold>78.3</bold>-137.5
                        </td><td rowspan="1" colspan="1">22.5-<bold>31.3</bold>-40
                        </td><td rowspan="1" colspan="1">20-<bold>74.1</bold>-130
                        </td><td rowspan="1" colspan="1">30-<bold>82.5</bold>-140
                        </td><td rowspan="1" colspan="1">40-<bold>51.6</bold>-80
                        </td></tr><tr><td rowspan="1" colspan="1">Cladi width</td><td rowspan="1" colspan="1"/><td rowspan="1" colspan="1">5-<bold>7.9</bold>-10
                        </td><td rowspan="1" colspan="1">10-<bold>11.6</bold>-12.5
                        </td><td rowspan="1" colspan="1">10-<bold>10.8</bold>-12.5
                        </td><td rowspan="1" colspan="1">2.5-<bold>4.8</bold>-5
                        </td><td rowspan="1" colspan="1"/><td rowspan="1" colspan="1">5-<bold>5.8</bold>-7.5
                        </td><td rowspan="1" colspan="1">2.5-<bold>4</bold>.3-5
                        </td><td rowspan="1" colspan="1">5-<bold>5.1</bold>-7.5
                        </td><td rowspan="1" colspan="1">5-<bold>7.5</bold>-15
                        </td><td rowspan="1" colspan="1">2.5-<bold>5.5</bold>-10
                        </td><td rowspan="1" colspan="1">2.5-<bold>2.5</bold>-2.5
                        </td><td rowspan="1" colspan="1">2.5-<bold>4</bold>-5
                        </td><td rowspan="1" colspan="1">7.5-<bold>7.5</bold>-7.5
                        </td><td rowspan="1" colspan="1">2.5-<bold>6.8</bold>-7.5
                        </td><td rowspan="1" colspan="1">5-<bold>6.6</bold>-7.5
                        </td><td rowspan="1" colspan="1">10-<bold>11.6</bold>-15
                        </td></tr><tr><td rowspan="2" colspan="1">
                            <bold>Strongyle</bold>
                          </td><td rowspan="1" colspan="1">Length</td><td rowspan="1" colspan="1">**</td><td rowspan="1" colspan="1">--</td><td rowspan="1" colspan="1">4000-<bold>4000</bold>-4000
                        </td><td rowspan="1" colspan="1">2450-<bold>3041.7</bold>-4200
                        </td><td rowspan="1" colspan="1"/><td rowspan="1" colspan="1"/><td rowspan="1" colspan="1">2200-<bold>2650</bold>-2850
                        </td><td rowspan="1" colspan="1"/><td rowspan="1" colspan="1">2650-<bold>2650</bold>-2650
                        </td><td rowspan="1" colspan="1">**</td><td rowspan="1" colspan="1">3350-<bold>3350</bold>-3350
                        </td><td rowspan="1" colspan="1">**</td><td rowspan="1" colspan="1">**</td><td rowspan="1" colspan="1">*</td><td rowspan="1" colspan="1">2450-<bold>2800</bold>-3250
                        </td><td rowspan="1" colspan="1">2100-<bold>2975</bold>-3700
                        </td><td rowspan="1" colspan="1">1800-<bold>1862.5</bold>-1925
                        </td></tr><tr><td rowspan="1" colspan="1">Width</td><td rowspan="1" colspan="1"/><td rowspan="1" colspan="1"/><td rowspan="1" colspan="1">50-<bold>50</bold>-50
                        </td><td rowspan="1" colspan="1">35-<bold>43.3</bold>-60
                        </td><td rowspan="1" colspan="1"/><td rowspan="1" colspan="1"/><td rowspan="1" colspan="1">32.5-<bold>39.4</bold>-50
                        </td><td rowspan="1" colspan="1"/><td rowspan="1" colspan="1">35-<bold>35</bold>-35
                        </td><td rowspan="1" colspan="1"/><td rowspan="1" colspan="1">45-<bold>45</bold>-45
                        </td><td rowspan="1" colspan="1"/><td rowspan="1" colspan="1"/><td rowspan="1" colspan="1">45-<bold>45</bold>-45
                        </td><td rowspan="1" colspan="1">40-<bold>43.1</bold>-50
                        </td><td rowspan="1" colspan="1">35-<bold>45.3</bold>-62.5
                        </td><td rowspan="1" colspan="1">35-<bold>37.5</bold>-40
                        </td></tr><tr><td rowspan="1" colspan="1">
                            <bold>Acanthose microxea</bold>
                          </td><td rowspan="1" colspan="1"/><td rowspan="1" colspan="1">117-<bold>166.9</bold>-260
                        </td><td rowspan="1" colspan="1">160-<bold>197.3</bold>-230
                        </td><td rowspan="1" colspan="1">150-<bold>165</bold>-200
                        </td><td rowspan="1" colspan="1">200-<bold>230</bold>-270
                        </td><td rowspan="1" colspan="1">150-<bold>183.5</bold>-240
                        </td><td rowspan="1" colspan="1">157.5-<bold>189.5</bold>-225
                        </td><td rowspan="1" colspan="1">170-<bold>191.4</bold>-225
                        </td><td rowspan="1" colspan="1">137.5-<bold>154</bold>-175
                        </td><td rowspan="1" colspan="1"/><td rowspan="1" colspan="1"/><td rowspan="1" colspan="1"/><td rowspan="1" colspan="1"/><td rowspan="1" colspan="1"/><td rowspan="1" colspan="1"/><td rowspan="1" colspan="1"/><td rowspan="1" colspan="1"/><td rowspan="1" colspan="1"/></tr><tr><td rowspan="1" colspan="1">
                            <bold>Sigmaspires</bold>
                          </td><td rowspan="1" colspan="1"/><td rowspan="1" colspan="1">10-<bold>14.4</bold>-17.5
                        </td><td rowspan="1" colspan="1">12.5-<bold>15</bold>-17.5
                        </td><td rowspan="1" colspan="1">10-<bold>12.3</bold>-15
                        </td><td rowspan="1" colspan="1">12.5-<bold>14.8</bold>-17.5
                        </td><td rowspan="1" colspan="1">10-<bold>12</bold>-15
                        </td><td rowspan="1" colspan="1">15-<bold>16.5</bold>-20
                        </td><td rowspan="1" colspan="1">12.5-<bold>15.7</bold>-20
                        </td><td rowspan="1" colspan="1">12.5-<bold>14.8</bold>-17.5
                        </td><td rowspan="1" colspan="1">5-<bold>8.6</bold>-12.5
                        </td><td rowspan="1" colspan="1">7.5-<bold>8.5</bold>-10
                        </td><td rowspan="1" colspan="1">5-<bold>8.9</bold>-12.5
                        </td><td rowspan="1" colspan="1">5-<bold>8</bold>-10
                        </td><td rowspan="1" colspan="1">5-<bold>8</bold>-10
                        </td><td rowspan="1" colspan="1">10-<bold>13.2</bold>-17.5
                        </td><td rowspan="1" colspan="1">12.5-<bold>15.3</bold>-17.5
                        </td><td rowspan="1" colspan="1">12.5-<bold>14.5</bold>-17.5
                        </td><td rowspan="1" colspan="1">12.5-<bold>16.2</bold>-20
                        </td></tr><tr><td rowspan="5" colspan="1">
                            <bold>Protriaene (hair-like)</bold>
                          </td><td rowspan="1" colspan="1">
                            <bold>Rhabd length</bold>
                          </td><td rowspan="1" colspan="1"/><td rowspan="1" colspan="1"/><td rowspan="1" colspan="1"/><td rowspan="1" colspan="1"/><td rowspan="1" colspan="1"/><td rowspan="1" colspan="1"/><td rowspan="1" colspan="1"/><td rowspan="1" colspan="1"/><td rowspan="1" colspan="1"/><td rowspan="1" colspan="1"/><td rowspan="1" colspan="1"/><td rowspan="1" colspan="1"/><td rowspan="1" colspan="1"/><td rowspan="1" colspan="1">*</td><td rowspan="1" colspan="1">*</td><td rowspan="1" colspan="1">*</td><td rowspan="1" colspan="1">550-<bold>698.9</bold>-820
                        </td></tr><tr><td rowspan="1" colspan="1">
                            <bold>Width</bold>
                          </td><td rowspan="1" colspan="1"/><td rowspan="1" colspan="1"/><td rowspan="1" colspan="1"/><td rowspan="1" colspan="1"/><td rowspan="1" colspan="1"/><td rowspan="1" colspan="1"/><td rowspan="1" colspan="1"/><td rowspan="1" colspan="1"/><td rowspan="1" colspan="1"/><td rowspan="1" colspan="1"/><td rowspan="1" colspan="1"/><td rowspan="1" colspan="1"/><td rowspan="1" colspan="1"/><td rowspan="1" colspan="1">2.5-<bold>2.5</bold>-2.5
                        </td><td rowspan="1" colspan="1">2.5-<bold>2.5</bold>-2.5
                        </td><td rowspan="1" colspan="1">2.5-<bold>2.5</bold>-2.5
                        </td><td rowspan="1" colspan="1">2-<bold>2.2</bold>-2.5
                        </td></tr><tr><td rowspan="1" colspan="1">
                            <bold>Cladi total</bold>
                          </td><td rowspan="1" colspan="1"/><td rowspan="1" colspan="1"/><td rowspan="1" colspan="1"/><td rowspan="1" colspan="1"/><td rowspan="1" colspan="1"/><td rowspan="1" colspan="1"/><td rowspan="1" colspan="1"/><td rowspan="1" colspan="1"/><td rowspan="1" colspan="1"/><td rowspan="1" colspan="1"/><td rowspan="1" colspan="1"/><td rowspan="1" colspan="1"/><td rowspan="1" colspan="1"/><td rowspan="1" colspan="1">7.5-<bold>12.5</bold>-17.5
                        </td><td rowspan="1" colspan="1">7.5-<bold>10.9</bold>-17.5
                        </td><td rowspan="1" colspan="1">12.5-<bold>13.6</bold>-15
                        </td><td rowspan="1" colspan="1">7.5-<bold>11.7</bold>-20
                        </td></tr><tr><td rowspan="1" colspan="1">
                            <bold>Cladi length</bold>
                          </td><td rowspan="1" colspan="1"/><td rowspan="1" colspan="1"/><td rowspan="1" colspan="1"/><td rowspan="1" colspan="1"/><td rowspan="1" colspan="1"/><td rowspan="1" colspan="1"/><td rowspan="1" colspan="1"/><td rowspan="1" colspan="1"/><td rowspan="1" colspan="1"/><td rowspan="1" colspan="1"/><td rowspan="1" colspan="1"/><td rowspan="1" colspan="1"/><td rowspan="1" colspan="1"/><td rowspan="1" colspan="1">12-<bold>15.5</bold>-20
                        </td><td rowspan="1" colspan="1">17.5-<bold>21.6</bold>-25
                        </td><td rowspan="1" colspan="1">12-<bold>14.5</bold>-17.5
                        </td><td rowspan="1" colspan="1">10-<bold>14.4</bold>-25
                        </td></tr><tr><td rowspan="1" colspan="1">
                            <bold>Cladi width</bold>
                          </td><td rowspan="1" colspan="1"/><td rowspan="1" colspan="1"/><td rowspan="1" colspan="1"/><td rowspan="1" colspan="1"/><td rowspan="1" colspan="1"/><td rowspan="1" colspan="1"/><td rowspan="1" colspan="1"/><td rowspan="1" colspan="1"/><td rowspan="1" colspan="1"/><td rowspan="1" colspan="1"/><td rowspan="1" colspan="1"/><td rowspan="1" colspan="1"/><td rowspan="1" colspan="1"/><td rowspan="1" colspan="1">2.5-<bold>2.5</bold>-2.5
                        </td><td rowspan="1" colspan="1">2-<bold>2.1</bold>-2.5
                        </td><td rowspan="1" colspan="1">2.5-<bold>2.5</bold>-2.5
                        </td><td rowspan="1" colspan="1">1-<bold>1.7</bold>-2.5
                        </td></tr></tbody></table></table-wrap></tp:treatment-sec><ref-list><ref id="B82"><mixed-citation xmlns:xlink="http://www.w3.org/1999/xlink" xlink:type="simple"><person-group><name name-style="western"><surname>Wilson</surname><given-names>HV</given-names></name></person-group> (<year>1925</year>) Silicious and horny sponges collected by the U.S. Fisheries steamer Albatross during the Philippine Expedition, 1907–10 – Contributions to the biology of the Philippine Archipelago and adjacent regions. Bulletin of the United States National Museum 100(2/4): 273–532.</mixed-citation></ref><ref id="B52"><mixed-citation xmlns:xlink="http://www.w3.org/1999/xlink" xlink:type="simple"><person-group><name name-style="western"><surname>Pulitzer-Finali</surname><given-names>G</given-names></name></person-group> (<year>1982</year>) [1980–1981] Some new or little-known sponges from the Great Barrier Reef of Australia. Bollettino dei Musei e degli Istituti Biologici della (R.) Università di Genova 48–49: 87–141.</mixed-citation></ref><ref id="B71"><mixed-citation xmlns:xlink="http://www.w3.org/1999/xlink" xlink:type="simple"><person-group><name name-style="western"><surname>Szitenberg</surname><given-names>A</given-names></name><name name-style="western"><surname>Becking</surname><given-names>LE</given-names></name><name name-style="western"><surname>Vargas</surname><given-names>S</given-names></name><name name-style="western"><surname>Fernandez</surname><given-names>JC</given-names></name><name name-style="western"><surname>Santodomingo</surname><given-names>N</given-names></name><name name-style="western"><surname>Wörheide</surname><given-names>G</given-names></name><name name-style="western"><surname>Ilan</surname><given-names>M</given-names></name><name name-style="western"><surname>Kelly</surname><given-names>M</given-names></name><name name-style="western"><surname>Huchon</surname><given-names>M</given-names></name></person-group> (<year>2013</year>) <article-title>Phylogeny of <tp:taxon-name><tp:taxon-name-part taxon-name-part-type="family">Tetillidae</tp:taxon-name-part></tp:taxon-name> (<tp:taxon-name><tp:taxon-name-part taxon-name-part-type="phylum">Porifera</tp:taxon-name-part></tp:taxon-name>, <tp:taxon-name><tp:taxon-name-part taxon-name-part-type="class">Demospongiae</tp:taxon-name-part></tp:taxon-name>, <tp:taxon-name><tp:taxon-name-part taxon-name-part-type="order">Spirophorida</tp:taxon-name-part></tp:taxon-name>) based on three molecular markers.</article-title><source>Molecular phylogenetics and evolution</source><volume>67</volume>(<issue>2</issue>): <fpage>509</fpage>–<lpage>519</lpage>.</mixed-citation></ref><ref id="B60"><mixed-citation xmlns:xlink="http://www.w3.org/1999/xlink" xlink:type="simple"><person-group><name name-style="western"><surname>Schuster</surname><given-names>A</given-names></name><name name-style="western"><surname>Lopez</surname><given-names>JV</given-names></name><name name-style="western"><surname>Becking</surname><given-names>LE</given-names></name><name name-style="western"><surname>Kelly</surname><given-names>M</given-names></name><name name-style="western"><surname>Pomponi</surname><given-names>SA</given-names></name><name name-style="western"><surname>Wörheide</surname><given-names>G</given-names></name><name name-style="western"><surname>Erpenbeck</surname><given-names>D</given-names></name><name name-style="western"><surname>Cárdenas</surname><given-names>P</given-names></name></person-group> (<year>2017</year>) Evolution of group I introns in <tp:taxon-name><tp:taxon-name-part taxon-name-part-type="phylum">Porifera</tp:taxon-name-part></tp:taxon-name>: new evidence for intron mobility and implications for DNA barcoding. BMC evolutionary biology 17(1), 82: 1–21.</mixed-citation></ref></ref-list></tp:taxon-treatment>
