# Supplementary material for: Unravelling the moons: review of the genera Paratetilla and Cinachyrella in the Indo-Pacific (Demospongiae, Tetractinellida, Tetillidae)
Source: Zookeys. 2018 Oct 22;(791):1–46. doi: 10.3897/zookeys.791.27546 (PMC6209763; doi:10.3897/zookeys.791.27546)
Supplement: Supplementary material 1 — Table S1. Full collection details of each sample [file zookeys-791-001-s001.xlsx]

## Sheet: supplementary
Species	Locality	Station	Sample code	Collection number	Genbank Accession	Lat	Lon	Country	Province	Region	Island	Locality	Habitat	Collector	year collected
Cinachyrella australiensis	East Kalimantan, Berau	BER101	MOL507	RMNH.POR.11101	LT628281	N 02° 17' 43.7"	E 118° 15' 40.8"	Indonesia	East Kalimantan	Berau	Derawan	Coral Garden	Reef	L.E. Becking	2008
Cinachyrella australiensis	East Kalimantan, Berau	BER101	MOL508	RMNH.POR.11102		N 02° 17' 43.7"	E 118° 15' 40.8"	Indonesia	East Kalimantan	Berau	Derawan	Coral Garden	Reef	L.E. Becking	2008
Cinachyrella australiensis	East Kalimantan, Berau	BER102	MOL518	RMNH.POR.11103		N 02° 25' 46.4"	E 118° 09' 51.3"	Indonesia	East Kalimantan	Berau	Panjang	NE Panjang	Reef	N.J. de Voogd	2008
Cinachyrella australiensis	East Kalimantan, Berau	BER102	MOL520	RMNH.POR.11104		N 02° 25' 46.4"	E 118° 09' 51.3"	Indonesia	East Kalimantan	Berau	Panjang	NE Panjang	Reef	N.J. de Voogd	2008
Cinachyrella australiensis	East Kalimantan, Berau	BER103	MOL529	RMNH.POR.11105		N 02° 07' 50.7"	E 118° 20' 32.1"	Indonesia	East Kalimantan	Berau	Samama	S Samama	Reef	L.E. Becking	2008
Cinachyrella australiensis	East Kalimantan, Berau	BER103	MOL533	RMNH.POR.11106	LT628345	N 02° 07' 50.7"	E 118° 20' 32.1"	Indonesia	East Kalimantan	Berau	Samama	S Samama	Reef	L.E. Becking	2008
Cinachyrella australiensis	East Kalimantan, Berau	BER103	MOL535	RMNH.POR.11107		N 02° 07' 50.7"	E 118° 20' 32.1"	Indonesia	East Kalimantan	Berau	Samama	S Samama	Reef	L.E. Becking	2008
Cinachyrella australiensis	East Kalimantan, Berau	BER104	MOL543	RMNH.POR.11108		N 02° 07' 57.4"	E 118° 19' 05.5"	Indonesia	East Kalimantan	Berau	Samama	W Samama	Reef	L.E. Becking	2008
Cinachyrella australiensis	East Kalimantan, Berau	BER108	MOL578	RMNH.POR.11109		N 02° 05' 07.7"	E 118° 23' 28.0"	Indonesia	East Kalimantan	Berau	Sangalaki	E Sangalaki	Reef	L.E. Becking	2008
Cinachyrella australiensis	East Kalimantan, Berau	BER108	MOL582	RMNH.POR.11110		N 02° 05' 07.7"	E 118° 23' 28.0"	Indonesia	East Kalimantan	Berau	Sangalaki	E Sangalaki	Reef	L.E. Becking	2008
Cinachyrella australiensis	East Kalimantan, Berau	BER108	MOL584	RMNH.POR.11111		N 02° 05' 07.7"	E 118° 23' 28.0"	Indonesia	East Kalimantan	Berau	Sangalaki	E Sangalaki	Reef	L.E. Becking	2008
Cinachyrella australiensis	East Kalimantan, Berau	BER109	MOL636	RMNH.POR.11112		N 02° 09' 49.9"	E 118° 10' 12.8"	Indonesia	East Kalimantan	Berau		Lighthouse near river	Reef	L.E. Becking	2008
Cinachyrella australiensis	East Kalimantan, Berau	BER109	MOL637	RMNH.POR.11113	JX177869	N 02° 09' 49.9"	E 118° 10' 12.8"	Indonesia	East Kalimantan	Berau		Lighthouse near river	Reef	L.E. Becking	2008
Cinachyrella australiensis	East Kalimantan, Berau	BER109	MOL641	RMNH.POR.11114		N 02° 09' 49.9"	E 118° 10' 12.8"	Indonesia	East Kalimantan	Berau		Lighthouse near river	Reef	L.E. Becking	2008
Cinachyrella australiensis	East Kalimantan, Berau	BER110	MOL621	RMNH.POR.11115		N 02° 12' 05.2"	E 118° 11' 36.9"	Indonesia	East Kalimantan	Berau		near river	Reef	L.E. Becking	2008
Cinachyrella australiensis	East Kalimantan, Berau	BER110	MOL649	RMNH.POR.11116		N 02° 12' 05.2"	E 118° 11' 36.9"	Indonesia	East Kalimantan	Berau		near river	Reef	L.E. Becking	2008
Cinachyrella australiensis	East Kalimantan, Berau	BER110	MOL651	RMNH.POR.11117		N 02° 12' 05.2"	E 118° 11' 36.9"	Indonesia	East Kalimantan	Berau		near river	Reef	L.E. Becking	2008
Cinachyrella australiensis	East Kalimantan, Berau	BER111	MOL662	RMNH.POR.11118	JX177872	N 02° 08' 07.5"	E 118° 30' 23.3"	Indonesia	East Kalimantan	Berau	Kakaban	SW Kakaban	Reef	N.J. de Voogd	2008
Cinachyrella australiensis	East Kalimantan, Berau	BER111	MOL663	RMNH.POR.11119		N 02° 08' 07.5"	E 118° 30' 23.3"	Indonesia	East Kalimantan	Berau	Kakaban	SW Kakaban	Reef	N.J. de Voogd	2008
Cinachyrella australiensis	East Kalimantan, Berau	BER111	MOL664	RMNH.POR.11120		N 02° 08' 07.5"	E 118° 30' 23.3"	Indonesia	East Kalimantan	Berau	Kakaban	SW Kakaban	Reef	N.J. de Voogd	2008
Cinachyrella australiensis	East Kalimantan, Berau	BER111	MOL665	RMNH.POR.11121		N 02° 08' 07.5"	E 118° 30' 23.3"	Indonesia	East Kalimantan	Berau	Kakaban	SW Kakaban	Reef	N.J. de Voogd	2008
Cinachyrella australiensis	East Kalimantan, Berau	BER111	MOL667	RMNH.POR.11122		N 02° 08' 07.5"	E 118° 30' 23.3"	Indonesia	East Kalimantan	Berau	Kakaban	SW Kakaban	Reef	N.J. de Voogd	2008
Cinachyrella australiensis	East Kalimantan, Berau	BER111	MOL673	RMNH.POR.11123		N 02° 08' 07.5"	E 118° 30' 23.3"	Indonesia	East Kalimantan	Berau	Kakaban	SW Kakaban	Reef	N.J. de Voogd	2008
Cinachyrella australiensis	East Kalimantan, Berau	BER111	MOL1220	RMNH.POR.11124		N 02° 08' 07.5"	E 118° 30' 23.3"	Indonesia	East Kalimantan	Berau	Kakaban	SW Kakaban	Reef	N.J. de Voogd	2008
Cinachyrella australiensis	East Kalimantan, Berau	BER111	MOL1221	RMNH.POR.11125		N 02° 08' 07.5"	E 118° 30' 23.3"	Indonesia	East Kalimantan	Berau	Kakaban	SW Kakaban	Reef	N.J. de Voogd	2008
Cinachyrella australiensis	East Kalimantan, Berau	BER111	MOL1222	RMNH.POR.11126		N 02° 08' 07.5"	E 118° 30' 23.3"	Indonesia	East Kalimantan	Berau	Kakaban	SW Kakaban	Reef	N.J. de Voogd	2008
Cinachyrella australiensis	East Kalimantan, Berau	BER111	MOL1224	RMNH.POR.11127		N 02° 08' 07.5"	E 118° 30' 23.3"	Indonesia	East Kalimantan	Berau	Kakaban	SW Kakaban	Reef	N.J. de Voogd	2008
Cinachyrella australiensis	East Kalimantan, Berau	BER111	MOL1225	RMNH.POR.11128		N 02° 08' 07.5"	E 118° 30' 23.3"	Indonesia	East Kalimantan	Berau	Kakaban	SW Kakaban	Reef	N.J. de Voogd	2008
Cinachyrella australiensis	East Kalimantan, Berau	BER111	MOL1226	RMNH.POR.11129		N 02° 08' 07.5"	E 118° 30' 23.3"	Indonesia	East Kalimantan	Berau	Kakaban	SW Kakaban	Reef	N.J. de Voogd	2008
Cinachyrella australiensis	East Kalimantan, Berau	BER111	MOL1230	RMNH.POR.11130		N 02° 08' 07.5"	E 118° 30' 23.3"	Indonesia	East Kalimantan	Berau	Kakaban	SW Kakaban	Reef	N.J. de Voogd	2008
Cinachyrella australiensis	East Kalimantan, Berau	BER111	MOL1232	RMNH.POR.11132	JX177871	N 02° 08' 07.5"	E 118° 30' 23.3"	Indonesia	East Kalimantan	Berau	Kakaban	SW Kakaban	Reef	N.J. de Voogd	2008
Cinachyrella australiensis	East Kalimantan, Berau	BER112	MOL684	RMNH.POR.11133		N 02° 12' 30.4"	E 118° 35' 40.8"	Indonesia	East Kalimantan	Berau	Maratua	Haji Buang lake	Marine Lake	L.E. Becking	2008
Cinachyrella australiensis	East Kalimantan, Berau	BER120	MOL1140	RMNH.POR.11134		N 02° 12' 52.3	E 118° 35' 34.1"	Indonesia	East Kalimantan	Berau	Maratua	Maratua Bay	Mangrove	L.E. Becking	2008
Cinachyrella australiensis	East Kalimantan, Berau	BER120	MOL1142	RMNH.POR.11135		N 02° 12' 52.3	E 118° 35' 34.1"	Indonesia	East Kalimantan	Berau	Maratua	Maratua Bay	Mangrove	L.E. Becking	2008
Cinachyrella australiensis	East Kalimantan, Berau	BER120	MOL1144	RMNH.POR.11136		N 02° 12' 52.3	E 118° 35' 34.1"	Indonesia	East Kalimantan	Berau	Maratua	Maratua Bay	Mangrove	L.E. Becking	2008
Cinachyrella australiensis	East Kalimantan, Berau	Haji Buang Lake	MOL710	RMNH.POR.11137		N 02° 12' 30.4"	E 118° 35' 40.8"	Indonesia	East Kalimantan	Berau	Maratua	Haji Buang lake	Marine Lake	L.E. Becking	2008
Cinachyrella australiensis	East Kalimantan, Berau	Haji Buang Lake		RMNH.POR.3511		N 02° 12' 30.4"	E 118° 35' 40.8"	Indonesia	East Kalimantan	Berau	Maratua	Haji Buang lake	Marine Lake	L.E. Becking	2008
Cinachyrella australiensis	East Kalimantan, Berau	Haji Buang Lake		RMNH.POR.3512		N 02° 12' 30.4"	E 118° 35' 40.8"	Indonesia	East Kalimantan	Berau	Maratua	Haji Buang lake	Marine Lake	L.E. Becking	2008
Cinachyrella australiensis	East Kalimantan, Berau	Haji Buang Lake		RMNH.POR.3513		N 02° 12' 30.4"	E 118° 35' 40.8"	Indonesia	East Kalimantan	Berau	Maratua	Haji Buang lake	Marine Lake	L.E. Becking	2008
Cinachyrella australiensis	East Kalimantan, Berau	Haji Buang Lake		RMNH.POR.3516		N 02° 12' 30.4"	E 118° 35' 40.8"	Indonesia	East Kalimantan	Berau	Maratua	Haji Buang lake	Marine Lake	L.E. Becking	2008
Cinachyrella australiensis	East Kalimantan, Berau	Haji Buang Lake		RMNH.POR.3517		N 02° 12' 30.4"	E 118° 35' 40.8"	Indonesia	East Kalimantan	Berau	Maratua	Haji Buang lake	Marine Lake	L.E. Becking	2008
Cinachyrella australiensis	East Kalimantan, Berau	Kakaban Lake	MOL726	RMNH.POR.11138		N 02° 08' 23.5"	E 118° 30' 31.9"	Indonesia	East Kalimantan	Berau	Kakaban	Kakaban lake	Marine Lake	L.E. Becking	2008
Cinachyrella australiensis	East Kalimantan, Berau	Kakaban Lake	MOL729	RMNH.POR.11139		N 02° 08' 23.5"	E 118° 30' 31.9"	Indonesia	East Kalimantan	Berau	Kakaban	Kakaban lake	Marine Lake	L.E. Becking	2008
Cinachyrella australiensis	East Kalimantan, Berau	Kakaban Lake	MOL751	RMNH.POR.11140		N 02° 08' 23.5"	E 118° 30' 31.9"	Indonesia	East Kalimantan	Berau	Kakaban	Kakaban lake	Marine Lake	L.E. Becking	2008
Cinachyrella australiensis	East Kalimantan, Berau	Kakaban Lake	MOL781	RMNH.POR.11141		N 02° 08' 23.5"	E 118° 30' 31.9"	Indonesia	East Kalimantan	Berau	Kakaban	Kakaban lake	Marine Lake	L.E. Becking	2008
Cinachyrella australiensis	East Kalimantan, Berau	Kakaban Lake	MOL793	RMNH.POR.11142		N 02° 08' 23.5"	E 118° 30' 31.9"	Indonesia	East Kalimantan	Berau	Kakaban	Kakaban lake	Marine Lake	L.E. Becking	2008
Cinachyrella australiensis	East Kalimantan, Berau	Kakaban Lake	MOL801	RMNH.POR.11143		N 02° 08' 23.5"	E 118° 30' 31.9"	Indonesia	East Kalimantan	Berau	Kakaban	Kakaban lake	Marine Lake	L.E. Becking	2008
Cinachyrella australiensis	East Kalimantan, Berau	Kakaban Lake	MOL804	RMNH.POR.11144		N 02° 08' 23.5"	E 118° 30' 31.9"	Indonesia	East Kalimantan	Berau	Kakaban	Kakaban lake	Marine Lake	L.E. Becking	2008
Cinachyrella australiensis	East Kalimantan, Berau	Kakaban Lake	MOL805	RMNH.POR.11145		N 02° 08' 43.1"	E 118° 32' 19.2"	Indonesia	East Kalimantan	Berau	Kakaban	Kakaban lake	Marine Lake	L.E. Becking	2008
Cinachyrella australiensis	East Kalimantan, Berau	Kakaban Lake	MOL808	RMNH.POR.11146		N 02° 08' 23.5"	E 118° 30' 31.9"	Indonesia	East Kalimantan	Berau	Kakaban	Kakaban lake	Marine Lake	L.E. Becking	2008
Cinachyrella australiensis	East Kalimantan, Berau	Kakaban Lake	MOL815	RMNH.POR.11147		N 02° 08' 23.5"	E 118° 30' 31.9"	Indonesia	East Kalimantan	Berau	Kakaban	Kakaban lake	Marine Lake	L.E. Becking	2008
Cinachyrella australiensis	East Kalimantan, Berau	Kakaban Lake	MOL817	RMNH.POR.11148	JX177881	N 02° 08' 23.5"	E 118° 30' 31.9"	Indonesia	East Kalimantan	Berau	Kakaban	Kakaban lake	Marine Lake	L.E. Becking	2008
Cinachyrella australiensis	East Kalimantan, Berau	Kakaban Lake	MOL819	RMNH.POR.11149	LT628342	N 02° 08' 23.5"	E 118° 30' 31.9"	Indonesia	East Kalimantan	Berau	Kakaban	Kakaban lake	Marine Lake	L.E. Becking	2008
Cinachyrella australiensis	East Kalimantan, Berau	Kakaban Lake	MOL828	RMNH.POR.11150		N 02° 08' 23.5"	E 118° 30' 31.9"	Indonesia	East Kalimantan	Berau	Kakaban	Kakaban lake	Marine Lake	L.E. Becking	2008
Cinachyrella australiensis	East Kalimantan, Berau	Kakaban Lake	MOL833	RMNH.POR.11151		N 02° 09' 36.5"	E 118° 31' 44.5"	Indonesia	East Kalimantan	Berau	Kakaban	Kakaban lake	Marine Lake	L.E. Becking	2008
Cinachyrella australiensis	East Kalimantan, Berau	Kakaban Lake	MOL840	RMNH.POR.11152		N 02° 08' 23.5"	E 118° 30' 31.9"	Indonesia	East Kalimantan	Berau	Kakaban	Kakaban lake	Marine Lake	L.E. Becking	2008
Cinachyrella australiensis	East Kalimantan, Berau	Kakaban Lake	MOL843	RMNH.POR.11153		N 02° 08' 23.5"	E 118° 30' 31.9"	Indonesia	East Kalimantan	Berau	Kakaban	Kakaban lake	Marine Lake	L.E. Becking	2008
Cinachyrella australiensis	East Kalimantan, Berau	Kakaban Lake	MOL853	RMNH.POR.11154		N 02° 09' 36.0"	E 118° 31' 27.5"	Indonesia	East Kalimantan	Berau	Kakaban	Kakaban lake	Marine Lake	L.E. Becking	2008
Cinachyrella australiensis	East Kalimantan, Berau	Kakaban Lake	MOL857	RMNH.POR.11155		N 02° 08' 23.5"	E 118° 30' 31.9"	Indonesia	East Kalimantan	Berau	Kakaban	Kakaban lake	Marine Lake	L.E. Becking	2008
Cinachyrella australiensis	East Kalimantan, Berau	Kakaban Lake	MOL859	RMNH.POR.11156		N 02° 08' 23.5"	E 118° 30' 31.9"	Indonesia	East Kalimantan	Berau	Kakaban	Kakaban lake	Marine Lake	L.E. Becking	2008
Cinachyrella australiensis	East Kalimantan, Berau	Kakaban Lake	MOL864	RMNH.POR.11157		N 02° 09' 36.0"	E 118° 31' 27.5"	Indonesia	East Kalimantan	Berau	Kakaban	Kakaban lake	Marine Lake	L.E. Becking	2008
Cinachyrella australiensis	East Kalimantan, Berau	Kakaban Lake	MOL867	RMNH.POR.11158		N 02° 08' 23.5"	E 118° 30' 31.9"	Indonesia	East Kalimantan	Berau	Kakaban	Kakaban lake	Marine Lake	L.E. Becking	2008
Cinachyrella australiensis	East Kalimantan, Berau	Kakaban Lake	MOL869	RMNH.POR.11159		N 02° 08' 23.5"	E 118° 30' 31.9"	Indonesia	East Kalimantan	Berau	Kakaban	Kakaban lake	Marine Lake	L.E. Becking	2008
Cinachyrella australiensis	East Kalimantan, Berau	Kakaban Lake	MOL899	RMNH.POR.11160		N 02° 08' 23.5"	E 118° 30' 31.9"	Indonesia	East Kalimantan	Berau	Kakaban	Kakaban lake	Marine Lake	L.E. Becking	2008
Cinachyrella australiensis	East Kalimantan, Berau	Kakaban Lake	MOL1073	RMNH.POR.11161	LT628362	N 02° 08' 23.5"	E 118° 30' 31.9"	Indonesia	East Kalimantan	Berau	Kakaban	Kakaban lake	Marine Lake	L.E. Becking	2008
Cinachyrella australiensis	East Kalimantan, Berau	Pea Bay	MOL911	RMNH.POR.11162		N 02° 11' 47.8"	E 118° 36' 17.5"	Indonesia	East Kalimantan	Berau	Maratua	Teluk Pea	Inner Bay	L.E. Becking	2008
Cinachyrella australiensis	West Papua	Sawaundarek Lake	MOL050	RMNH.POR.11163		S 0° 35’ 19.6”	E130° 35’ 48.8”	Indonesia	West Papua	Raja Ampat	Mansuar	Sauwandarek lake	Marine Lake	L.E. Becking	2007
Cinachyrella australiensis	West Papua	Sawaundarek Lake	MOL051	RMNH.POR.11164		S 0° 35’ 19.6”	E130° 35’ 48.8”	Indonesia	West Papua	Raja Ampat	Mansuar	Sauwandarek lake	Marine Lake	L.E. Becking	2007
Cinachyrella australiensis	West Papua	Sawaundarek Lake	MOL056	RMNH.POR.11165		S 0° 35’ 19.6”	E130° 35’ 48.8”	Indonesia	West Papua	Raja Ampat	Mansuar	Sauwandarek lake	Marine Lake	L.E. Becking	2007
Cinachyrella australiensis	West Papua	Sawaundarek Lake	MOL059	RMNH.POR.11166		S 0° 35’ 19.6”	E130° 35’ 48.8”	Indonesia	West Papua	Raja Ampat	Mansuar	Sauwandarek lake	Marine Lake	L.E. Becking	2007
Cinachyrella australiensis	West Papua	Sawaundarek Lake	MOL462	RMNH.POR.11167		S 0° 35’ 19.6”	E130° 35’ 48.8”	Indonesia	West Papua	Raja Ampat	Mansuar	Sauwandarek lake	Marine Lake	L.E. Becking	2007
Cinachyrella australiensis	West Papua	Gam Island, Wallace Lake	MOL105	RMNH.POR.11168		S 0°26' 31.08"	E 130°41'8.04"	Indonesia	West Papua	Raja Ampat	Gam	Wallace lake	Marine Lake	L.E. Becking	2007
Cinachyrella australiensis	West Papua	Gam Island, Wallace Lake	MOL137	RMNH.POR.11169		S 0°26' 31.08"	E 130°41'8.04"	Indonesia	West Papua	Raja Ampat	Gam	Wallace lake	Marine Lake	L.E. Becking	2007
Cinachyrella australiensis	West Papua	RAJ16	MOL093	RMNH.POR.11170	JX177874	S 0°26' 18.70"	E 130°41'14.34"	Indonesia	West Papua	Raja Ampat	Gam	Outside Wallace lake	Reef	L.E. Becking	2007
Cinachyrella australiensis	West Papua	RAJ16	MOL116	RMNH.POR.11171		S 0°26' 18.70"	E 130°41'14.34"	Indonesia	West Papua	Raja Ampat	Gam	Outside Wallace lake	Reef	L.E. Becking	2007
Cinachyrella australiensis	West Papua	RAJ16	MOL125	RMNH.POR.11172		S 0°26' 18.70"	E 130°41'14.34"	Indonesia	West Papua	Raja Ampat	Gam	Outside Wallace lake	Reef	L.E. Becking	2007
Cinachyrella australiensis	West Papua	RAJ16	MOL135	RMNH.POR.11173		S 0°26' 18.70"	E 130°41'14.34"	Indonesia	West Papua	Raja Ampat	Gam	Outside Wallace lake	Reef	L.E. Becking	2007
Cinachyrella australiensis	West Papua	RAJ18	MOL142	RMNH.POR.11174		S 00° 30' 23.8"	E 130° 38' 58.9	Indonesia	West Papua	Raja Ampat	Gam	Blue Water Mangrove	Mangrove	L.E. Becking	2007
Cinachyrella australiensis	West Papua	RAJ18	MOL143	RMNH.POR.11175		S 00° 30' 23.8"	E 130° 38' 58.9	Indonesia	West Papua	Raja Ampat	Gam	Blue Water Mangrove	Mangrove	L.E. Becking	2007
Cinachyrella australiensis	West Papua	RAJ18	MOL144	RMNH.POR.11176		S 00° 30' 23.8"	E 130° 38' 58.9	Indonesia	East Kalimantan	Berau	Gam	Blue Water Mangrove	Mangrove	L.E. Becking	2007
Cinachyrella australiensis	West Papua	RAJ18	MOL146	RMNH.POR.11177		S 00° 30' 23.8"	E 130° 38' 58.9	Indonesia	East Kalimantan	Berau	Gam	Blue Water Mangrove	Mangrove	L.E. Becking	2007
Cinachyrella australiensis	West Papua	RAJ18	MOL147	RMNH.POR.11178		S 00° 30' 23.8"	E 130° 38' 58.9	Indonesia	West Papua	Raja Ampat	Gam	Blue Water Mangrove	Mangrove	L.E. Becking	2007
Cinachyrella australiensis	West Papua	RAJ18	MOL149	RMNH.POR.11179		S 00° 30' 23.8"	E 130° 38' 58.9	Indonesia	East Kalimantan	Berau	Gam	Blue Water Mangrove	Mangrove	L.E. Becking	2007
Cinachyrella australiensis	West Papua	RAJ18	MOL150	RMNH.POR.11180		S 00° 30' 23.8"	E 130° 38' 58.9	Indonesia	East Kalimantan	Berau	Gam	Blue Water Mangrove	Mangrove	L.E. Becking	2007
Cinachyrella australiensis	West Papua	RAJ18	MOL151	RMNH.POR.11181		S 00° 30' 23.8"	E 130° 38' 58.9	Indonesia	West Papua	Raja Ampat	Gam	Blue Water Mangrove	Mangrove	L.E. Becking	2007
Cinachyrella australiensis	West Papua	RAJ18	MOL156	RMNH.POR.11182		S 00° 30' 23.8"	E 130° 38' 58.9	Indonesia	East Kalimantan	Berau	Gam	Blue Water Mangrove	Mangrove	L.E. Becking	2007
Cinachyrella australiensis	West Papua	RAJ18	MOL158	RMNH.POR.11183		S 00° 30' 23.8"	E 130° 38' 58.9	Indonesia	East Kalimantan	Berau	Gam	Blue Water Mangrove	Mangrove	L.E. Becking	2007
Cinachyrella australiensis	West Papua	RAJ18	MOL159	RMNH.POR.11184		S 00° 30' 23.8"	E 130° 38' 58.9	Indonesia	West Papua	Raja Ampat	Gam	Blue Water Mangrove	Mangrove	L.E. Becking	2007
Cinachyrella australiensis	West Papua	RAJ18	MOL346	RMNH.POR.11185		S 00° 30' 23.8"	E 130° 38' 58.9	Indonesia	West Papua	Raja Ampat	Gam	Blue Water Mangrove	Mangrove	L.E. Becking	2007
Cinachyrella australiensis	West Papua	RAJ18	MOL348	RMNH.POR.11186		S 00° 30' 23.8"	E 130° 38' 58.9	Indonesia	West Papua	Raja Ampat	Gam	Blue Water Mangrove	Mangrove	L.E. Becking	2007
Cinachyrella australiensis	West Papua	RAJ18	MOL351	RMNH.POR.11187	LT628363	S 00° 30' 23.8"	E 130° 38' 58.9	Indonesia	West Papua	Raja Ampat	Gam	Blue Water Mangrove	Mangrove	L.E. Becking	2007
Cinachyrella australiensis	West Papua	RAJ18	MOL352	RMNH.POR.11188		S 00° 30' 23.8"	E 130° 38' 58.9	Indonesia	West Papua	Raja Ampat	Gam	Blue Water Mangrove	Mangrove	L.E. Becking	2007
Cinachyrella australiensis	West Papua	RAJ18	MOL353	RMNH.POR.11189		S 00° 30' 23.8"	E 130° 38' 58.9	Indonesia	West Papua	Raja Ampat	Gam	Blue Water Mangrove	Mangrove	L.E. Becking	2007
Cinachyrella australiensis	West Papua	RAJ18	MOL356	RMNH.POR.11190		S 00° 30' 23.8"	E 130° 38' 58.9	Indonesia	West Papua	Raja Ampat	Gam	Blue Water Mangrove	Mangrove	L.E. Becking	2007
Cinachyrella australiensis	West Papua	RAJ18	MOL396	RMNH.POR.11191		S 00° 30' 23.8"	E 130° 38' 58.9	Indonesia	West Papua	Raja Ampat	Gam	Blue Water Mangrove	Mangrove	L.E. Becking	2007
Cinachyrella australiensis	West Papua	RAJ18	MOL402	RMNH.POR.11192		S 00° 30' 23.8"	E 130° 38' 58.9	Indonesia	West Papua	Raja Ampat	Gam	Blue Water Mangrove	Mangrove	L.E. Becking	2007
Cinachyrella australiensis	West Papua	RAJ23	MOL218	RMNH.POR.11193		S 0°27'17.46"	E 130°29'33.77"	Indonesia	West Papua	Raja Ampat	Gam	Ctenophore lake	Marine Lake	L.E. Becking	2007
Cinachyrella australiensis	West Papua	RAJ23	MOL221	RMNH.POR.11194		S 0°27'17.46"	E 130°29'33.77"	Indonesia	West Papua	Raja Ampat	Gam	Ctenophore lake	Marine Lake	L.E. Becking	2007
Cinachyrella australiensis	West Papua	RAJ23	MOL229	RMNH.POR.11195		S 0°27'17.46"	E 130°29'33.77"	Indonesia	West Papua	Raja Ampat	Gam	Ctenophore lake	Marine Lake	L.E. Becking	2007
Cinachyrella australiensis	West Papua	RAJ23	MOL234	RMNH.POR.11196		S 0°27'17.46"	E 130°29'33.77"	Indonesia	West Papua	Raja Ampat	Gam	Ctenophore lake	Marine Lake	L.E. Becking	2007
Cinachyrella australiensis	West Papua	RAJ23	MOL361	RMNH.POR.11197		S 0°27'17.46"	E 130°29'33.77"	Indonesia	West Papua	Raja Ampat	Gam	Ctenophore lake	Marine Lake	L.E. Becking	2007
Cinachyrella australiensis	West Papua	RAJ24	MOL237	RMNH.POR.11198		S 0°27'18.12"	E 130°29'30.60"	Indonesia	West Papua	Raja Ampat	Gam	Outside Ctenophore lake	Mangrove	L.E. Becking	2007
Cinachyrella australiensis	West Papua	RAJ24	MOL252	RMNH.POR.11199		S 0°27'18.12"	E 130°29'30.60"	Indonesia	West Papua	Raja Ampat	Gam	Outside Ctenophore lake	Mangrove	L.E. Becking	2007
Cinachyrella australiensis	West Papua	RAJ24	MOL253	RMNH.POR.11200		S 0°27'18.12"	E 130°29'30.60"	Indonesia	West Papua	Raja Ampat	Gam	Outside Ctenophore lake	Mangrove	L.E. Becking	2007
Cinachyrella australiensis	West Papua	RAJ24	MOL261	RMNH.POR.11201		S 0°27'18.12"	E 130°29'30.60"	Indonesia	West Papua	Raja Ampat	Gam	Outside Ctenophore lake	Mangrove	L.E. Becking	2007
Cinachyrella australiensis	West Papua	RAJ30	MOL296	RMNH.POR.11202		S 0°26'58.85"	E 130°29'10.17"	Indonesia	West Papua	Raja Ampat	Gam	Big Caulerpa lake	Marine Lake	L.E. Becking	2007
Cinachyrella australiensis	West Papua	RAJ30	MOL299	RMNH.POR.11203		S 0°26'58.85"	E 130°29'10.17"	Indonesia	West Papua	Raja Ampat	Gam	Big Caulerpa lake	Marine Lake	L.E. Becking	2007
Cinachyrella australiensis	West Papua	RAJ42	MOL320	RMNH.POR.11204		S 00° 27' 10"	E 00° 29' 18"	Indonesia	West Papua	Raja Ampat	Gam	Outside Big Caulerpa lake	Reef	L.E. Becking	2007
Cinachyrella australiensis	West Papua	RAJ43	MOL340	RMNH.POR.11205		S 0°25'45.24"	E 130°33'37.26"	Indonesia	West Papua	Raja Ampat	Gam		Reef	L.E. Becking	2007
Cinachyrella australiensis	West Papua	RAJ44	MOL162	RMNH.POR.11206		S 0°25'44.34"	E 130°33'56.76"	Indonesia	West Papua	Raja Ampat	Gam		Reef	L.E. Becking	2007
Cinachyrella australiensis	Sulawesi	Bunaken		RMNH.POR.3108				Indonesia	North Sulawesi		Bunaken		Reef	L.E. Becking	2006
Cinachyrella australiensis	Sulawesi	Bunaken		RMNH.POR.3112				Indonesia	North Sulawesi		Bunaken		Reef	L.E. Becking	2006
Cinachyrella australiensis	Sulawesi	Bunaken		RMNH.POR.3119				Indonesia	North Sulawesi		Bunaken		Reef	L.E. Becking	2006
Cinachyrella australiensis	Sulawesi	Bunaken		RMNH.POR.3122				Indonesia	North Sulawesi		Bunaken		Reef	L.E. Becking	2006
Cinachyrella australiensis	Ternate		TER07	RMNH.POR.11308				Indonesia	Maluku	Ternate			Reef	N.J. de Voogd	2009
Cinachyrella australiensis	Java	SER 02		RMNH.POR.1969		S 05° 57' 17"	E 106° 50' 27"	Indonesia	Java	Thousand Islands,	NW Damar Besar Island		Reef	N.J. de Voogd	2005
Cinachyrella australiensis	Singapore		SIN04	RMNH.POR.2440	LT628346	N 01º13.070'	E 103º45.613'	Singapore		Semakau Island	N Semakau		Reef	C. Lim	2006
Cinachyrella australiensis	Singapore		SIN06	RMNH.POR.2505	LT628341	N 01º09.572'	E 103º44.488'	Singapore		Satumu Island	SE Satumu - Raffles Lighthouse		Reef	C. Lim	2006
Cinachyrella australiensis	Singapore		SIN02	RMNH.POR.3520				Singapore		Johor Strait			Reef	C. Lim	2006
Cinachyrella australiensis	East Kalimantan, Berau	BER111	MOL1229	RMNH.POR.11210	LT628343	N 02° 08' 07.5"	E 118° 30' 23.3"	Indonesia	East Kalimantan	Berau	Kakaban	SW Kakaban	Reef	N.J. de Voogd	2008
Cinachyrella paterifera	East Kalimantan, Berau	BER104	MOL537	RMNH.POR.11207		N 02° 07' 57.4"	E 118° 19' 05.5"	Indonesia	East Kalimantan	Berau	Samama	W Samama	Reef	L.E. Becking	2008
Cinachyrella paterifera	East Kalimantan, Berau	BER105	MOL531	RMNH.POR.11208		N 02° 20' 48.9"	E 118° 07' 50.9"	Indonesia	East Kalimantan	Berau	Rabu Rabu	Rabu Rabu	Reef	L.E. Becking	2008
Cinachyrella paterifera	East Kalimantan, Berau	BER111	MOL1227	RMNH.POR.11209		N 02° 08' 07.5"	E 118° 30' 23.3"	Indonesia	East Kalimantan	Berau	Kakaban	SW Kakaban	Reef	N.J. de Voogd	2008
Cinachyrella paterifera	East Kalimantan, Berau	BER120	MOL1139	RMNH.POR.11211		N 02° 12' 52.3	E 118° 35' 34.1"	Indonesia	East Kalimantan	Berau	Maratua	Maratua Bay	Reef	L.E. Becking	2008
Cinachyrella paterifera	West Papua	RAJ13	13A	RMNH.POR.11212		S 0°26' 31.08"	E 130°41'8.04"	Indonesia	West Papua	Raja Ampat	Gam	Wallace lake	Marine Lake	L.E. Becking	2007
Cinachyrella paterifera	West Papua	RAJ13	MOL112	RMNH.POR.11213	JX177889	S 0°26' 31.08"	E 130°41'8.04"	Indonesia	West Papua	Raja Ampat	Gam	Wallace lake	Marine Lake	L.E. Becking	2007
Cinachyrella paterifera	West Papua	RAJ13	MOL113	RMNH.POR.11214	JX177890	S 0°26' 31.08"	E 130°41'8.04"	Indonesia	West Papua	Raja Ampat	Gam	Wallace lake	Marine Lake	L.E. Becking	2007
Cinachyrella paterifera	West Papua	RAJ16	MOL121	RMNH.POR.11215		S 00° 30' 23.8"	E 130° 38' 58.9	Indonesia	West Papua	Raja Ampat	Gam	Outside Wallace lake	Reef	L.E. Becking	2007
Cinachyrella paterifera	West Papua	RAJ18	MOL148	RMNH.POR.11216		S 00° 30' 23.8"	E 130° 38' 58.9	Indonesia	East Kalimantan	Berau	Gam	Blue Water Mangrove	Mangrove	L.E. Becking	2007
Cinachyrella paterifera	West Papua	RAJ18	MOL160	RMNH.POR.11217		S 00° 30' 23.8"	E 130° 38' 58.9	Indonesia	West Papua	Raja Ampat	Gam	Blue Water Mangrove	Mangrove	L.E. Becking	2007
Cinachyrella paterifera	West Papua	RAJ18	MOL350	RMNH.POR.11218		S 00° 30' 23.8"	E 130° 38' 58.9	Indonesia	West Papua	Raja Ampat	Gam	Blue Water Mangrove	Mangrove	L.E. Becking	2007
Cinachyrella paterifera	West Papua	RAJ18	MOL355	RMNH.POR.11219		S 00° 30' 23.8"	E 130° 38' 58.9	Indonesia	West Papua	Raja Ampat	Gam	Blue Water Mangrove	Mangrove	L.E. Becking	2007
Cinachyrella paterifera	West Papua	RAJ18	MOL401	RMNH.POR.11220		S 00° 30' 23.8"	E 130° 38' 58.9	Indonesia	West Papua	Raja Ampat	Gam	Blue Water Mangrove	Mangrove	L.E. Becking	2007
Cinachyrella paterifera	West Papua	RAJ23	MOL233	RMNH.POR.11221		S 0°27'17.46"	E 130°29'33.77"	Indonesia	West Papua	Raja Ampat	Gam	Ctenophore lake	Marine Lake	L.E. Becking	2007
Cinachyrella porosa	East Kalimantan, Berau	Bamban Lake	MOL1094	RMNH.POR.11222		N 02° 13' 50.0"	E 118° 34' 50.7"	Indonesia	East Kalimantan	Berau	Maratua	Bamban lake	Marine Lake	L.E. Becking	2008
Cinachyrella porosa	East Kalimantan, Berau	Bamban Lake	MOL1099	RMNH.POR.11223		N 02° 13' 50.0"	E 118° 34' 50.7"	Indonesia	East Kalimantan	Berau	Maratua	Bamban lake	Marine Lake	L.E. Becking	2008
Cinachyrella porosa	East Kalimantan, Berau	Bamban Lake	MOL1103	RMNH.POR.11224		N 02° 13' 50.0"	E 118° 34' 50.7"	Indonesia	East Kalimantan	Berau	Maratua	Bamban lake	Marine Lake	L.E. Becking	2008
Cinachyrella porosa	East Kalimantan, Berau	Bamban Lake	MOL1104	RMNH.POR.11225	LT628327	N 02° 13' 50.0"	E 118° 34' 50.7"	Indonesia	East Kalimantan	Berau	Maratua	Bamban lake	Marine Lake	L.E. Becking	2008
Cinachyrella porosa	East Kalimantan, Berau	Bamban Lake	MOL1110	RMNH.POR.11226		N 02° 13' 50.0"	E 118° 34' 50.7"	Indonesia	East Kalimantan	Berau	Maratua	Bamban lake	Marine Lake	L.E. Becking	2008
Cinachyrella porosa	East Kalimantan, Berau	Bandong Lake	MOL922	RMNH.POR.11227		N 02° 16' 22.3"	E 118° 35' 55.0"	Indonesia	East Kalimantan	Berau	Maratua	Lagar Bandong	Marine Lake	L.E. Becking	2008
Cinachyrella porosa	East Kalimantan, Berau	BER109	MOL640	RMNH.POR.11228	LT628324	N 02° 09' 49.9"	E 118° 10' 12.8"	Indonesia	East Kalimantan	Berau		Lighthouse near river	Reef	L.E. Becking	2008
Cinachyrella porosa	East Kalimantan, Berau	Haji Buang Lake	MOL701	RMNH.POR.11230		N 02° 12' 30.4"	E 118° 35' 40.8"	Indonesia	East Kalimantan	Berau	Maratua	Haji Buang lake	Marine Lake	L.E. Becking	2008
Cinachyrella porosa	East Kalimantan, Berau	Haji Buang Lake	MOL704	RMNH.POR.11231		N 02° 12' 30.4"	E 118° 35' 40.8"	Indonesia	East Kalimantan	Berau	Maratua	Haji Buang lake	Marine Lake	L.E. Becking	2008
Cinachyrella porosa	East Kalimantan, Berau	Haji Buang Lake	MOL935	RMNH.POR.11232	LT628326	N 02° 12' 30.4"	E 118° 35' 40.8"	Indonesia	East Kalimantan	Berau	Maratua	Haji Buang lake	Marine Lake	L.E. Becking	2008
Cinachyrella porosa	East Kalimantan, Berau	Haji Buang Lake	MOL942	RMNH.POR.11233		N 02° 12' 30.4"	E 118° 35' 40.8"	Indonesia	East Kalimantan	Berau	Maratua	Haji Buang lake	Marine Lake	L.E. Becking	2008
Cinachyrella porosa	East Kalimantan, Berau	Haji Buang Lake	MOL976	RMNH.POR.11234		N 02° 12' 30.4"	E 118° 35' 40.8"	Indonesia	East Kalimantan	Berau	Maratua	Haji Buang lake	Marine Lake	L.E. Becking	2008
Cinachyrella porosa	East Kalimantan, Berau	Haji Buang Lake	MOL978	RMNH.POR.11235		N 02° 12' 30.4"	E 118° 35' 40.8"	Indonesia	East Kalimantan	Berau	Maratua	Haji Buang lake	Marine Lake	L.E. Becking	2008
Cinachyrella porosa	East Kalimantan, Berau	Haji Buang Lake	MOL1005	RMNH.POR.11236		N 02° 12' 30.4"	E 118° 35' 40.8"	Indonesia	East Kalimantan	Berau	Maratua	Haji Buang lake	Marine Lake	L.E. Becking	2008
Cinachyrella porosa	East Kalimantan, Berau	Haji Buang Lake	MOL1019	RMNH.POR.11237		N 02° 12' 30.4"	E 118° 35' 40.8"	Indonesia	East Kalimantan	Berau	Maratua	Haji Buang lake	Marine Lake	L.E. Becking	2008
Cinachyrella porosa	East Kalimantan, Berau	Haji Buang Lake	MOL1032	RMNH.POR.11238		N 02° 12' 30.4"	E 118° 35' 40.8"	Indonesia	East Kalimantan	Berau	Maratua	Haji Buang lake	Marine Lake	L.E. Becking	2008
Cinachyrella porosa	East Kalimantan, Berau	Haji Buang Lake	MOL1035	RMNH.POR.11239		N 02° 12' 30.4"	E 118° 35' 40.8"	Indonesia	East Kalimantan	Berau	Maratua	Haji Buang lake	Marine Lake	L.E. Becking	2008
Cinachyrella porosa	East Kalimantan, Berau	Haji Buang Lake	MOL1044	RMNH.POR.11240	LT628325	N 02° 12' 30.4"	E 118° 35' 40.8"	Indonesia	East Kalimantan	Berau	Maratua	Haji Buang lake	Marine Lake	L.E. Becking	2008
Cinachyrella porosa	East Kalimantan, Berau	Haji Buang Lake		RMNH.POR.3514		N 02° 12' 30.4"	E 118° 35' 40.8"	Indonesia	East Kalimantan	Berau	Maratua	Haji Buang lake	Marine Lake	L.E. Becking	2008
Cinachyrella porosa	East Kalimantan, Berau	Kakaban Lake	MOL786	RMNH.POR.11241		N 02° 08' 23.5"	E 118° 30' 31.9"	Indonesia	East Kalimantan	Berau	Kakaban	Kakaban lake	Marine Lake	L.E. Becking	2008
Cinachyrella porosa	East Kalimantan, Berau	Pea Bay	MOL1113	RMNH.POR.11242		N 02° 11' 47.8"	E 118° 36' 17.5"	Indonesia	East Kalimantan	Berau	Maratua	Teluk Pea	Mangrove	L.E. Becking	2008
Cinachyrella porosa	East Kalimantan, Berau	Pea Bay	MOL1118	RMNH.POR.11243		N 02° 11' 47.8"	E 118° 36' 17.5"	Indonesia	East Kalimantan	Berau	Maratua	Teluk Pea	Mangrove	L.E. Becking	2008
Cinachyrella porosa	East Kalimantan, Berau	Pea Bay	MOL913	RMNH.POR.11244	JX177888	N 02° 11' 47.8"	E 118° 36' 17.5"	Indonesia	East Kalimantan	Berau	Maratua	Teluk Pea	Mangrove	L.E. Becking	2008
Cinachyrella porosa	Java	SER 11		RMNH.POR.1998		S 05° 51' 50"	E 106° 36' 39"	Indonesia	Java	Thousand Islands,	W Pari Island, jetty PPO-LIPI		Reef	N.J. de Voogd	2005
Cinachyrella porosa	Java	SER 11		RMNH.POR.2108		S 05° 51' 50"	E 106° 36' 39"	Indonesia	Java	Thousand Islands,	W Pari Island, jetty PPO-LIPI		Reef	N.J. de Voogd	2005
Cinachyrella porosa	Sulawesi	Bunaken	LEMD03/19	RMNH.POR.3105		01.37.617	124.48.221	Indonesia	North Sulawesi	Bunaken	Siladen	off Onong Resort Siladen	Reef	L.E. Becking	2006
Cinachyrella porosa	Ternate		TER08	RMNH.POR.11309				Indonesia	Maluku	Ternate			Reef	N.J. de Voogd	2009
Cinachyrella porosa	West Papua	Sawaundarek Lake, RAJ04	MOL045	RMNH.POR.11245	JX177884	S 0° 35’ 19.6”	E130° 35’ 48.8”	Indonesia	West Papua	Raja Ampat	Mansuar	Sauwandarek lake	Marine Lake	L.E. Becking	2007
Cinachyrella porosa	West Papua	Sawaundarek Lake, RAJ04	MOL053	RMNH.POR.11246	LT628323	S 0° 35’ 19.6”	E130° 35’ 48.8”	Indonesia	West Papua	Raja Ampat	Mansuar	Sauwandarek lake	Marine Lake	L.E. Becking	2007
Cinachyrella porosa	West Papua	Sawaundarek Lake, RAJ04	MOL060	RMNH.POR.11247		S 0° 35’ 19.6”	E130° 35’ 48.8”	Indonesia	West Papua	Raja Ampat	Mansuar	Sauwandarek lake	Marine Lake	L.E. Becking	2007
Cinachyrella porosa	West Papua	Sawaundarek Lake, RAJ04	MOL461	RMNH.POR.11248		S 0° 35’ 19.6”	E130° 35’ 48.8”	Indonesia	West Papua	Raja Ampat	Mansuar	Sauwandarek lake	Marine Lake	L.E. Becking	2007
Cinachyrella porosa	West Papua	RAJ23	MOL216	RMNH.POR.11249		S 0°27'17.46"	E 130°29'33.77"	Indonesia	West Papua	Raja Ampat	Gam	Ctenophore lake	Marine Lake	L.E. Becking	2007
Cinachyrella porosa	West Papua	RAJ23	MOL217	RMNH.POR.11250		S 0°27'17.46"	E 130°29'33.77"	Indonesia	West Papua	Raja Ampat	Gam	Ctenophore lake	Marine Lake	L.E. Becking	2007
Cinachyrella porosa	West Papua	RAJ23	MOL219	RMNH.POR.11251		S 0°27'17.46"	E 130°29'33.77"	Indonesia	West Papua	Raja Ampat	Gam	Ctenophore lake	Marine Lake	L.E. Becking	2007
Cinachyrella porosa	West Papua	RAJ23	MOL220	RMNH.POR.11252		S 0°27'17.46"	E 130°29'33.77"	Indonesia	West Papua	Raja Ampat	Gam	Ctenophore lake	Marine Lake	L.E. Becking	2007
Cinachyrella porosa	West Papua	RAJ23	MOL222	RMNH.POR.11253		S 0°27'17.46"	E 130°29'33.77"	Indonesia	West Papua	Raja Ampat	Gam	Ctenophore lake	Marine Lake	L.E. Becking	2007
Cinachyrella porosa	West Papua	RAJ23	MOL225	RMNH.POR.11254		S 0°27'17.46"	E 130°29'33.77"	Indonesia	West Papua	Raja Ampat	Gam	Ctenophore lake	Marine Lake	L.E. Becking	2007
Cinachyrella porosa	West Papua	RAJ23	MOL227	RMNH.POR.11255		S 0°27'17.46"	E 130°29'33.77"	Indonesia	West Papua	Raja Ampat	Gam	Ctenophore lake	Marine Lake	L.E. Becking	2007
Cinachyrella porosa	West Papua	RAJ23	MOL228	RMNH.POR.11256		S 0°27'17.46"	E 130°29'33.77"	Indonesia	West Papua	Raja Ampat	Gam	Ctenophore lake	Marine Lake	L.E. Becking	2007
Cinachyrella porosa	West Papua	RAJ23	MOL230	RMNH.POR.11257		S 0°27'17.46"	E 130°29'33.77"	Indonesia	West Papua	Raja Ampat	Gam	Ctenophore lake	Marine Lake	L.E. Becking	2007
Cinachyrella porosa	West Papua	RAJ23	MOL235	RMNH.POR.11258		S 0°27'17.46"	E 130°29'33.77"	Indonesia	West Papua	Raja Ampat	Gam	Ctenophore lake	Marine Lake	L.E. Becking	2007
Cinachyrella porosa	West Papua	RAJ23	MOL236	RMNH.POR.11259		S 0°27'17.46"	E 130°29'33.77"	Indonesia	West Papua	Raja Ampat	Gam	Ctenophore lake	Marine Lake	L.E. Becking	2007
Cinachyrella porosa	West Papua	RAJ24	MOL239	RMNH.POR.11260		S 0°27'18.12"	E 130°29'30.60"	Indonesia	West Papua	Raja Ampat	Gam	Outside Ctenophore lake	Mangrove	L.E. Becking	2007
Cinachyrella porosa	West Papua	RAJ24	MOL240	RMNH.POR.11261		S 0°27'18.12"	E 130°29'30.60"	Indonesia	West Papua	Raja Ampat	Gam	Outside Ctenophore lake	Mangrove	L.E. Becking	2007
Cinachyrella porosa	West Papua	RAJ24	MOL243	RMNH.POR.11262		S 0°27'18.12"	E 130°29'30.60"	Indonesia	West Papua	Raja Ampat	Gam	Outside Ctenophore lake	Mangrove	L.E. Becking	2007
Cinachyrella porosa	West Papua	RAJ40	MOL460	RMNH.POR.11263		S 0°36'1.50"	E 130°16'45.80"	Indonesia	West Papua	Raja Ampat	Gam		Reef	L.E. Becking	2007
Cinachyrella porosa	West Papua	RAJ52	MOL408	RMNH.POR.11264		S 00° 30' 23.4"	E 130° 31' 41.3"	Indonesia	West Papua	Raja Ampat	Gam		Reef	L.E. Becking	2007
Paratetilla arcifera	Bali			RMNH.POR.1870		S 08° 46'	E 115° 09'	Indonesia					Reef	N.J. de Voogd
Paratetilla arcifera	East Kalimantan, Berau	BER111	MOL1231	RMNH.POR.11131	JX177870	N 02° 08' 07.5"	E 118° 30' 23.3"	Indonesia	East Kalimantan	Berau	Kakaban	SW Kakaban	Reef	N.J. de Voogd	2008
Paratetilla arcifera	East Kalimantan, Berau	BER102	MOL515	RMNH.POR.11265		N 02° 25' 46.4"	E 118° 09' 51.3"	Indonesia	East Kalimantan	Berau	Panjang	NE Panjang	Reef	N.J. de Voogd	2008
Paratetilla arcifera	East Kalimantan, Berau	BER103	MOL532	RMNH.POR.11266		N 02° 07' 50.7"	E 118° 20' 32.1"	Indonesia	East Kalimantan	Berau	Samama	S Samama	Reef	L.E. Becking	2008
Paratetilla arcifera	East Kalimantan, Berau	BER108	MOL585	RMNH.POR.11267		N 02° 05' 07.7"	E 118° 23' 28.0"	Indonesia	East Kalimantan	Berau	Sangalaki	E Sangalaki	Reef	L.E. Becking	2008
Paratetilla arcifera	East Kalimantan, Berau	BER109	MOL634	RMNH.POR.11268	LT628349	N 02° 09' 49.9"	E 118° 10' 12.8"	Indonesia	East Kalimantan	Berau		Lighthouse near river	Reef	L.E. Becking	2008
Paratetilla arcifera	East Kalimantan, Berau	BER109	MOL638	RMNH.POR.11269		N 02° 20' 48.9"	E 118° 07' 50.9"	Indonesia	East Kalimantan	Berau	Rabu Rabu	Rabu Rabu	Reef	L.E. Becking	2008
Paratetilla arcifera	East Kalimantan, Berau	BER110	MOL625	RMNH.POR.11270		N 02° 12' 05.2"	E 118° 11' 36.9"	Indonesia	East Kalimantan	Berau		near river	Reef	L.E. Becking	2008
Paratetilla arcifera	East Kalimantan, Berau	BER110	MOL626	RMNH.POR.11271		N 02° 12' 05.2"	E 118° 11' 36.9"	Indonesia	East Kalimantan	Berau		near river	Reef	L.E. Becking	2008
Paratetilla arcifera	East Kalimantan, Berau	BER111	MOL668	RMNH.POR.11272		N 02° 08' 07.5"	E 118° 30' 23.3"	Indonesia	East Kalimantan	Berau	Kakaban	SW Kakaban	Reef	N.J. de Voogd	2008
Paratetilla arcifera	East Kalimantan, Berau	BER111	MOL671	RMNH.POR.11273	JX177893	N 02° 08' 07.5"	E 118° 30' 23.3"	Indonesia	East Kalimantan	Berau	Kakaban	SW Kakaban	Reef	N.J. de Voogd	2008
Paratetilla arcifera	West Papua	BER103	MOL530	RMNH.POR.11274		S 0°32'33.48"	E 130°41'36.84"	Indonesia	West Papua	Raja Ampat	Gam		Reef	L.E. Becking	2007
Paratetilla arcifera	West Papua	RAJ24	MOL238	RMNH.POR.11275		S 0°27'18.12"	E 130°29'30.60"	Indonesia	West Papua	Raja Ampat	Gam	Outside Ctenophore lake	Mangrove	L.E. Becking	2007
Paratetilla arcifera	West Papua	RAJ43	MOL344	RMNH.POR.11276		S 0°25'45.24"	E 130°33'37.26"	Indonesia	West Papua	Raja Ampat	Gam		Reef	L.E. Becking	2007
Paratetilla arcifera	West Papua	RAJ46	MOL412	RMNH.POR.11277		S 0°32'33.48"	E 130°41'36.84"	Indonesia	West Papua	Raja Ampat	Gam		Reef	L.E. Becking	2007
Paratetilla arcifera	West Papua	RAJ46	MOL413	RMNH.POR.11278		S 0°32'33.48"	E 130°41'36.84"	Indonesia	West Papua	Raja Ampat	Gam		Reef	L.E. Becking	2007
Paratetilla arcifera	West Papua	RAJ46	MOL414	RMNH.POR.11279		S 0°32'33.48"	E 130°41'36.84"	Indonesia	West Papua	Raja Ampat	Gam		Reef	L.E. Becking	2007
Paratetilla arcifera	West Papua	RAJ05	MOL345	RMNH.POR.11280		S 00º 30' 57.06"	E 130º 40' 22.14"	Indonesia	West Papua	Raja Ampat	Gam	Kerupiar Is. Mike's Point	Reef	L.E. Becking	2007
Paratetilla arcifera	Java	SER 07		RMNH.POR.2076				Indonesia	Java	Thousand Islands			Reef	N.J. de Voogd	2005
Paratetilla arcifera	Sulawesi	Bunaken		RMNH.POR.3114				Indonesia	North Sulawesi	Bunaken			Reef	L.E. Becking	2006
Paratetilla arcifera	Ternate		TER03	RMNH.POR.11310				Indonesia	Maluku	Ternate			Reef	N.J. de Voogd	2009
Paratetilla arcifera	Taiwan	TW01	006A	RMNH.POR.3196		N 22º 37'	E 121º 29'	Taiwan	Green Island	S Lu Tao			Reef	N.J. de Voogd
Paratetilla arcifera	Taiwan	TW01		RMNH.POR.3206		N 22º 37'	E 121º 29'	Taiwan	Green Island	S Lu Tao			Reef	N.J. de Voogd
Paratetilla arcifera	Taiwan	TW02		RMNH.POR.3225		N 21º 55'	E 120º 48'	Taiwan	Green Island	E Lu Tao			Reef	N.J. de Voogd
Paratetilla arcifera	Taiwan	TW02		RMNH.POR.3236		N 21º 55'	E 120º 48'	Taiwan	Green Island	E Lu Tao			Reef	N.J. de Voogd
Paratetilla bacca	Bali			RMNH.POR.1732				Indonesia	Bali	Bali			Reef	N.J. de Voogd
Paratetilla bacca	East Kalimantan, Berau	BER110	MOL622	RMNH.POR.11281		N 02° 12' 05.2"	E 118° 11' 36.9"	Indonesia	East Kalimantan	Berau		near river	Reef	L.E. Becking	2008
Paratetilla bacca	East Kalimantan, Berau	BER111	MOL1219	RMNH.POR.11282		N 02° 08' 07.5"	E 118° 30' 23.3"	Indonesia	East Kalimantan	Berau	Kakaban	reef	Reef	N.J. de Voogd	2008
Paratetilla bacca	East Kalimantan, Berau	BER111	MOL1228	RMNH.POR.11283		N 02° 08' 07.5"	E 118° 30' 23.3"	Indonesia	East Kalimantan	Berau	Kakaban	SW Kakaban	Reef	N.J. de Voogd	2008
Paratetilla bacca	East Kalimantan, Berau	Haji Buang Lake	MOL678	RMNH.POR.11284		N 02° 12' 30.4"	E 118° 35' 40.8"	Indonesia	East Kalimantan	Berau	Maratua	Haji Buang lake	Marine Lake	L.E. Becking	2008
Paratetilla bacca	East Kalimantan, Berau	Haji Buang Lake	MOL953	RMNH.POR.11285		N 02° 12' 30.4"	E 118° 35' 40.8"	Indonesia	East Kalimantan	Berau	Maratua	Haji Buang lake	Marine Lake	L.E. Becking	2008
Paratetilla bacca	East Kalimantan, Berau	Haji Buang Lake	MOL958	RMNH.POR.11286		N 02° 12' 30.4"	E 118° 35' 40.8"	Indonesia	East Kalimantan	Berau	Maratua	Haji Buang lake	Marine Lake	L.E. Becking	2008
Paratetilla bacca	East Kalimantan, Berau	Haji Buang Lake	MOL1021	RMNH.POR.11287		N 02° 12' 30.4"	E 118° 35' 40.8"	Indonesia	East Kalimantan	Berau	Maratua	Haji Buang lake	Marine Lake	L.E. Becking	2008
Paratetilla bacca	East Kalimantan, Berau	Haji Buang Lake	MOL1048	RMNH.POR.11288		N 02° 12' 30.4"	E 118° 35' 40.8"	Indonesia	East Kalimantan	Berau	Maratua	Haji Buang lake	Marine Lake	L.E. Becking	2008
Paratetilla bacca	East Kalimantan, Berau	Haji Buang Lake		RMNH.POR.3515		N 02° 12' 30.4"	E 118° 35' 40.8"	Indonesia	East Kalimantan	Berau	Maratua	Haji Buang lake	Marine Lake	L.E. Becking	2008
Paratetilla bacca	East Kalimantan, Berau	Kakaban Lake	MOL796	RMNH.POR.11289		N 02° 08' 23.5"	E 118° 30' 31.9"	Indonesia	East Kalimantan	Berau	Kakaban	Kakaban lake	Marine Lake	L.E. Becking	2008
Paratetilla bacca	East Kalimantan, Berau	Kakaban Lake	MOL812	RMNH.POR.11290		N 02° 08' 23.5"	E 118° 30' 31.9"	Indonesia	East Kalimantan	Berau	Kakaban	Kakaban lake	Marine Lake	L.E. Becking	2008
Paratetilla bacca	East Kalimantan, Berau	Kakaban Lake	MOL816	RMNH.POR.11291		N 02° 08' 23.5"	E 118° 30' 31.9"	Indonesia	East Kalimantan	Berau	Kakaban	Kakaban lake	Marine Lake	L.E. Becking	2008
Paratetilla bacca	East Kalimantan, Berau	Kakaban Lake	MOL860	RMNH.POR.11292		N 02° 08' 23.5"	E 118° 30' 31.9"	Indonesia	East Kalimantan	Berau	Kakaban	Kakaban lake	Marine Lake	L.E. Becking	2008
Paratetilla bacca	Sulawesi	Bunaken		RMNH.POR.3100	JX177891			Indonesia	North Sulawesi				Reef	L.E. Becking	2006
Paratetilla bacca	Sulawesi	Bunaken		RMNH.POR.3106	JX177892			Indonesia	North Sulawesi				Reef	L.E. Becking	2006
Paratetilla bacca	Sulawesi	Bunaken		RMNH.POR.3115				Indonesia	North Sulawesi				Reef	L.E. Becking	2006
Paratetilla bacca	Sulawesi	Bunaken	MANG011	RMNH.POR.2819				Indonesia	North Sulawesi				Mangrove	L.E. Becking	2006
Paratetilla bacca	Sulawesi	SW Kudingaren Keke		ZMA.POR.13221				Indonesia	South East Sulawesi	Spermonde Archipelago	SW Kudingaren		Reef	N.J. de Voogd
Paratetilla bacca	Ternate		TER02	RMNH.POR.5344				Indonesia	Maluku	Ternate			Reef	N.J. de Voogd	2009
Paratetilla bacca	Ternate		TER18	RMNH.POR.5467				Indonesia	Maluku	Ternate			Reef	N.J. de Voogd	2009
Paratetilla bacca	West Papua	RAJ13	MOL106	RMNH.POR.11293		S 0°26' 31.08"	E 130°41'8.04"	Indonesia	West Papua	Raja Ampat	Gam	Wallace lake	Marine Lake	L.E. Becking	2007
Paratetilla bacca	West Papua	RAJ13	MOL111	RMNH.POR.11294		S 0°26' 31.08"	E 130°41'8.04"	Indonesia	West Papua	Raja Ampat	Gam	Wallace lake	Marine Lake	L.E. Becking	2007
Paratetilla bacca	West Papua	RAJ13	MOL136	RMNH.POR.11295		S 0°26' 31.08"	E 130°41'8.04"	Indonesia	West Papua	Raja Ampat	Gam	Wallace lake	Marine Lake	L.E. Becking	2007
Paratetilla bacca	West Papua	RAJ16	MOL087	RMNH.POR.11296		S 0°26' 18.70"	E 130°41'14.34"	Indonesia	West Papua	Raja Ampat	Gam	Outside Wallace lake	Reef	L.E. Becking	2007
Paratetilla bacca	West Papua	RAJ16	MOL123	RMNH.POR.11297		S 0°30'27.36"	E 130°39'55.14"	Indonesia	West Papua	Raja Ampat	Gam	Maya's Mimpi	Reef	W. Renema	2007
Paratetilla bacca	West Papua	RAJ16	MOL124	RMNH.POR.11298		S 0°26' 18.70"	E 130°41'14.34"	Indonesia	West Papua	Raja Ampat	Gam	Outside Wallace lake	Reef	L.E. Becking	2007
Paratetilla bacca	West Papua	RAJ18	MOL349	RMNH.POR.11299		S 00° 30' 23.8"	E 130° 38' 58.9	Indonesia	West Papua	Raja Ampat	Gam	Blue Water Mangrove	Mangrove	L.E. Becking	2007
Paratetilla bacca	West Papua	RAJ18	MOL397	RMNH.POR.11300		S 00° 30' 23.8"	E 130° 38' 58.9	Indonesia	West Papua	Raja Ampat	Gam	Blue Water Mangrove	Mangrove	L.E. Becking	2007
Paratetilla bacca	West Papua	RAJ18	MOL400	RMNH.POR.11301		S 00° 30' 23.8"	E 130° 38' 58.9	Indonesia	West Papua	Raja Ampat	Gam	Blue Water Mangrove	Mangrove	L.E. Becking	2007
Paratetilla bacca	West Papua	RAJ23	MOL362	RMNH.POR.11302		S 0°27'17.46"	E 130°29'33.77"	Indonesia	West Papua	Raja Ampat	Gam	Ctenophore lake	Marine Lake	L.E. Becking	2007
Paratetilla bacca	West Papua	RAJ24	MOL241	RMNH.POR.11303		S 0°27'18.12"	E 130°29'30.60"	Indonesia	West Papua	Raja Ampat	Gam	Outside Ctenophore lake	Mangrove	L.E. Becking	2007
Paratetilla bacca	West Papua	RAJ30	MOL309	RMNH.POR.11304		S 0°26'58.85"	E 130°29'10.17"	Indonesia	West Papua	Raja Ampat	Gam	Big Caulerpa lake	Marine Lake	L.E. Becking	2007
Paratetilla bacca	West Papua	RAJ43	MOL335	RMNH.POR.11305	LT628350	S 0°25'45.24"	E 130°33'37.26"	Indonesia	West Papua	Raja Ampat	Gam		Reef	L.E. Becking	2007
Paratetilla bacca	West Papua	RAJ43	MOL337	RMNH.POR.11306		S 0°25'45.24"	E 130°33'37.26"	Indonesia	West Papua	Raja Ampat	Gam		Reef	L.E. Becking	2007
Paratetilla bacca	West Papua	RAJ43	MOL342	RMNH.POR.11307		S 0°25'45.24"	E 130°33'37.26"	Indonesia	West Papua	Raja Ampat	Gam		Reef	L.E. Becking	2007
Paratetilla bacca	Indonesia	Snellius II, St. 064		ZMA.POR.8731		S 0°30'27.36"	E 120°49'59"	Indonesia					Reef
Paratetilla bacca	Makassar Strait	Siboga		ZMA.POR.1735		S 2°15'0.00"	E117°12'30.38"	Indonesia					Reef
Paratetilla bacca	American Samoa	Tutuila Island		ZMA.POR.13029		S 14°16'27"	W 170°40'52"	American Samoa					Reef	L. Madrigal
Paratetilla bacca	Singapore	SIN07		RMNH.POR.2506		N 01º09.677'	E 103º44.517'	Singapore		Satumu Island	NE Satumu - Raffles Lighthouse		Reef	C. Lim	2007
Paratetilla bacca	Singapore	SIN08		RMNH.POR.2512		N 01º13.405'	E 103º50.705'	Singapore		Sakijang Island	N Sakijang Bendera - St John's I.		Reef	C. Lim	2007
Paratetilla bacca	Western Indian Ocean			ZMA.POR.20673				Western Indian Ocean						J.H. Stock
